# Supplementary material for: Intramolecular autoinhibition regulates the selectivity of PRPF40A tandem WW domains for proline-rich motifs
Source: Nat Commun. 2024 May 8;15:3888. doi: 10.1038/s41467-024-48004-x (PMC11079029; doi:10.1038/s41467-024-48004-x)
Supplement: Supplementary file 4 — Source Data [file 41467_2024_48004_MOESM4_ESM.xlsx]

## Sheet: Figure 1
Panel B - Intensity ratios (Ipara/Idia vs Residue Number) and Fitting to calculated ensemble																	Panel C - SAXS data and fitting for apo PRPF40A WW12
Residue Number	Spin Label in position 162					Spin Label in position 194					Spin Label in position 202						Experimental data			Calculated intensities based on structure (obtained from Crysol)
	Experimental Ipara/Idia		Calculated values			Experimental Ipara/Idia		Calculated values			Experimental Ipara/Idia		Calculated values							Model 1	Model 2	Model 3	Model 4	Model 5	Model 6	Model 7	Model 8	Model 9	Model 10	Model 11	Model 12	Model 13	Model 14	Model 15	Model 16	Model 17	Model 18	Model 19	Model 20	Average
	Value	Error	Mean	Lower value	Higher value	Value	Error	Mean	Lower value	Higher value	Value	Error	Mean	Lower value	Higher value		q (Å)	I (q)	I (q) error	I (q)	I (q)	I (q)	I (q)	I (q)	I (q)	I (q)	I (q)	I (q)	I (q)	I (q)	I (q)	I (q)	I (q)	I (q)	I (q)	I (q)	I (q)	I (q)	I (q)	I (q)
143	0.114919	0.00521301	0.346171	0.0422449	0.650096	0.954716	0.00245511	0.998099	0.995568	1.00063	0.352243	0.00122697	0.870849	0.595836	1		0.007517	0.128786	0.339238	0.084518	0.090304	0.0941915	0.0920545	0.088213	0.0908734	0.0891121	0.0945075	0.0890509	0.0967133	0.0860336	0.0900738	0.0924664	0.0967457	0.0935505	0.0955759	0.0961035	0.0985955	0.0937414	0.0930065	0.0922716
144	0.0461493	0.00794981	0.306839	0.0565949	0.557084	0.932047	0.00444017	0.998167	0.995138	1.0012	0.168905	0.00108952	0.886836	0.654961	1		0.008339	0.136069	0.059021	0.0844204	0.090177	0.0940469	0.0919228	0.0881008	0.0907468	0.0889972	0.0943532	0.0889346	0.0965511	0.0859314	0.0899537	0.0923268	0.0965871	0.0934115	0.0954191	0.0959468	0.0984243	0.0935944	0.092866	0.0921356
145	0.027323	0.0112586	0.163735	0.0106598	0.316809	0.97607	0.00780365	0.998422	0.99572	1.00112	0.995209	0.0462368	0.912702	0.761618	1		0.00916	0.08928	0.028184	0.084323	0.0900502	0.0939025	0.0917913	0.0879888	0.0906203	0.0888825	0.0941991	0.0888184	0.0963891	0.0858293	0.0898337	0.0921875	0.0964286	0.0932726	0.0952625	0.0957904	0.0982534	0.0934476	0.0927257	0.0919998
146	0.147538	0.0120942	0.24683	0.0404024	0.453257	1.01952	0.00593531	0.998159	0.994724	1.00159	0.545664	0.00440492	0.916983	0.817527	1		0.009981	0.098611	0.013443	0.0842256	0.0899234	0.0937581	0.0916598	0.0878768	0.0904938	0.0887678	0.094045	0.0887023	0.0962271	0.0857273	0.0897138	0.0920481	0.0962701	0.0931337	0.0951059	0.0956339	0.0980824	0.0933007	0.0925855	0.0918641
147	0.489603	0.0257361	0.537561	0.290289	0.784832	1.03722	0.0100952	0.9978	0.993446	1.00215	0.859182	0.00865054	0.923558	0.825914	1		0.010803	0.099908	0.00998	0.0840659	0.0897162	0.0935224	0.0914449	0.0876935	0.0902869	0.08858	0.093794	0.0885121	0.0959632	0.08556	0.0895175	0.0918208	0.0960117	0.0929068	0.0948507	0.0953788	0.0978039	0.0930613	0.0923565	0.0916424
148	-0.1		0.780479	0.566746	0.994213	0.833524	0.00528943	0.996745	0.98996	1.00353	0.502175	0.00289101	0.905796	0.736106	1		0.011624	0.096269	0.006893	0.0839049	0.0895075	0.0932847	0.0912283	0.0875086	0.0900785	0.0883907	0.0935409	0.0883205	0.0956971	0.0853914	0.0893197	0.0915916	0.0957513	0.0926781	0.0945934	0.0951217	0.0975231	0.0928199	0.0921257	0.0914189
149	-0.1		0.868268	0.660542	1	1.05612	0.00835568	0.996176	0.98846	1.00389	0.724804	0.0044202	0.897807	0.686942	1		0.012445	0.098064	0.007589	0.083744	0.0892987	0.0930471	0.0910116	0.0873238	0.08987	0.0882015	0.0932879	0.0881289	0.0954311	0.0852227	0.0891219	0.0913624	0.0954908	0.0924494	0.0943361	0.0948646	0.0972424	0.0925785	0.0918949	0.0911954
150	-0.1		0.922077	0.730377	1	-0.1		0.995398	0.986032	1.00476	-0.1		0.910337	0.697079	1		0.013267	0.101046	0.008872	0.0835828	0.0890897	0.0928092	0.0907947	0.0871387	0.0896613	0.0880119	0.0930346	0.087937	0.0951647	0.0850539	0.0889238	0.091133	0.09523	0.0922204	0.0940785	0.0946072	0.0969613	0.0923368	0.0916638	0.0909717
151	0.98713	0.133049	0.947225	0.803335	1	1.03322	0.0391743	0.994734	0.982373	1	0.968691	0.0356945	0.916298	0.704997	1		0.014088	0.085751	0.005348	0.0834219	0.0888809	0.0925716	0.0905781	0.0869539	0.0894528	0.0878226	0.0927815	0.0877454	0.0948987	0.0848853	0.088726	0.0909039	0.0949696	0.0919917	0.0938213	0.0943501	0.0966805	0.0920954	0.091433	0.0907482
152	-0.1		0.977015	0.918378	1	-0.1		0.995142	0.982434	1	-0.1		0.94822	0.799819	1		0.014909	0.095024	0.006173	0.0832609	0.0886722	0.092334	0.0903615	0.086769	0.0892444	0.0876333	0.0925285	0.0875538	0.0946327	0.0847167	0.0885281	0.0906747	0.0947091	0.091763	0.093564	0.0940929	0.0963998	0.0918541	0.0912022	0.0905247
153	1.08953	0.0488349	0.984053	0.945364	1	0.750675	0.0118589	0.991201	0.964381	1	1.06791	0.0158345	0.938125	0.764392	1		0.015731	0.093038	0.005272	0.0830451	0.0883936	0.0920171	0.0900721	0.0865215	0.0889658	0.0873799	0.0921921	0.0872974	0.0942788	0.0844906	0.0882634	0.0903694	0.0943623	0.0914577	0.0932216	0.0937506	0.0960264	0.0915326	0.0908944	0.0902266
154	0.753561	0.00723841	0.980111	0.930935	1	0.707661	0.00223229	0.986686	0.946745	1	0.342657	0.00168908	0.912027	0.694304	1		0.016552	0.093591	0.005303	0.0828228	0.0881066	0.0916908	0.089774	0.0862666	0.088679	0.0871188	0.0918457	0.0870332	0.0939145	0.0842576	0.0879908	0.090055	0.0940051	0.0911433	0.092869	0.0933982	0.095642	0.0912016	0.0905775	0.0899196
155	-0.1		0.966002	0.876503	1	0.878803	0.0157514	0.985664	0.94376	1	0.894266	0.0166303	0.878568	0.647291	1		0.017373	0.084658	0.005747	0.0826004	0.0878197	0.0913645	0.0894759	0.0860116	0.0883921	0.0868576	0.0914993	0.0867691	0.0935502	0.0840247	0.0877181	0.0897407	0.093648	0.0908288	0.0925165	0.0930458	0.0952577	0.0908705	0.0902606	0.0896126
156	0.992098	0.024763	0.928061	0.744838	1	0.879231	0.0075111	0.989258	0.96295	1	0.271196	0.00361834	0.82505	0.561624	1		0.018195	0.093231	0.004706	0.0823778	0.0875324	0.0910377	0.0891775	0.0857563	0.0881048	0.0865962	0.0911526	0.0865046	0.0931855	0.0837915	0.0874451	0.0894259	0.0932904	0.090514	0.0921635	0.0926929	0.0948728	0.0905391	0.0899433	0.0893052
157	1.00063	0.025308	0.883817	0.673565	1	1.01302	0.00792891	0.994477	0.982601	1	0.97242	0.00815703	0.840942	0.596193	1		0.019016	0.088321	0.004501	0.0821555	0.0872455	0.0907114	0.0888794	0.0855014	0.087818	0.0863351	0.0908062	0.0862405	0.0928212	0.0835586	0.0871724	0.0891116	0.0929333	0.0901995	0.091811	0.0923405	0.0944885	0.0902081	0.0896264	0.0889982
158	0.896323	0.0282182	0.772886	0.5473	1	-0.1		0.996293	0.988788	1	-0.1		0.834551	0.600626	1		0.019837	0.084556	0.004627	0.0819331	0.0869586	0.0903851	0.0885814	0.0852464	0.0875311	0.086074	0.0904598	0.0859763	0.0924569	0.0833256	0.0868998	0.0887972	0.0925762	0.0898851	0.0914585	0.0919881	0.0941041	0.0898771	0.0893095	0.0886912
159	0.746535	0.0295108	0.617288	0.378326	0.85625	0.997755	0.0095446	0.997805	0.99371	1	0.826307	0.00785304	0.90522	0.771481	1		0.020659	0.085452	0.004979	0.0816636	0.0866127	0.089992	0.0882216	0.0849378	0.0871847	0.0857579	0.0900442	0.0856569	0.0920195	0.0830433	0.08657	0.088419	0.0921468	0.0895059	0.091035	0.0915645	0.0936427	0.0894791	0.0889279	0.0883213
160	0.495148	0.0225206	0.318879	0.10305	0.534709	0.920072	0.00725785	0.998595	0.996294	1	0.798358	0.00675543	0.936887	0.875584	1		0.02148	0.093162	0.004866	0.0813828	0.0862527	0.0895831	0.0878472	0.0846164	0.0868242	0.0854288	0.0896121	0.0853242	0.0915647	0.0827491	0.0862267	0.0880257	0.0917002	0.0891112	0.0905945	0.091124	0.0931631	0.0890651	0.0885309	0.0879363
161	0.270179	0.014183	0.170273	0.0383729	0.302173	0.874134	0.00497807	0.998978	0.997453	1	0.785282	0.00585282	0.95968	0.915544	1		0.022301	0.090246	0.004199	0.081102	0.0858928	0.0891742	0.0874727	0.0842951	0.0864637	0.0850996	0.0891799	0.0849916	0.0911099	0.0824549	0.0858834	0.0876323	0.0912536	0.0887166	0.0901541	0.0906834	0.0926834	0.0886511	0.0881339	0.0875514
162	-0.1		0.0327667	-0.00314926	0.0686826	0.943923	0.00627177	0.999209	0.998182	1	0.715859	0.00520968	0.964329	0.91291	1		0.023123	0.094211	0.003856	0.0808208	0.0855324	0.0887647	0.0870978	0.0839733	0.0861028	0.0847701	0.0887472	0.0846585	0.0906546	0.0821604	0.0855397	0.0872385	0.0908064	0.0883214	0.0897131	0.0902424	0.0922031	0.0882366	0.0877363	0.087166
163	0.0550904	0.01516	0.0141821	0	0.0386951	0.788466	0.00624249	0.999261	0.998381	1	0.725107	0.00602213	0.961568	0.907527	1		0.023944	0.084276	0.004102	0.08054	0.0851725	0.0883558	0.0867234	0.0836519	0.0857423	0.0844409	0.0883151	0.0843259	0.0901998	0.0818662	0.0851963	0.0868451	0.0903598	0.0879268	0.0892727	0.0898018	0.0917235	0.0878226	0.0873393	0.0867811
164	0.656221	0.013243	0.152062	0.0252994	0.278824	0.931778	0.00760431	0.999274	0.99837	1	0.797709	0.00573793	0.969362	0.939807	1		0.024765	0.094669	0.004512	0.0802592	0.0848126	0.0879469	0.0863489	0.0833305	0.0853818	0.0841118	0.0878829	0.0839933	0.0897451	0.0815721	0.084853	0.0864517	0.0899132	0.0875321	0.0888322	0.0893613	0.0912438	0.0874086	0.0869423	0.0863962
165	0.401478	0.0207587	0.276415	0.0745569	0.478274	0.711374	0.00790914	0.999093	0.997876	1	0.716102	0.00644026	0.956757	0.920223	0.993291		0.025587	0.084385	0.003805	0.0799389	0.0844045	0.0874838	0.0859239	0.0829646	0.0849724	0.0837369	0.0873955	0.0836148	0.0892319	0.0812365	0.0844625	0.0860068	0.0894085	0.0870846	0.0883349	0.0888636	0.0907027	0.0869407	0.0864928	0.08596
166	0.797027	0.0177218	0.549175	0.314342	0.784009	0.441929	0.00422615	0.998707	0.996735	1	0.671092	0.00476202	0.929352	0.855469	1		0.026408	0.091583	0.004228	0.0796032	0.0839779	0.0869998	0.0854794	0.0825814	0.0845443	0.0833445	0.0868868	0.0832187	0.0886962	0.0808849	0.0840537	0.0855421	0.0888813	0.0866166	0.0878156	0.0883439	0.0901379	0.0864519	0.086023	0.0855042
167	0.837678	0.02575	0.66705	0.421252	0.912847	0.903676	0.00771225	0.997739	0.993763	1	0.846284	0.00840476	0.849336	0.670134	1		0.027229	0.084714	0.003763	0.0792676	0.0835513	0.0865158	0.0850348	0.0821983	0.0841161	0.082952	0.0863781	0.0828226	0.0881605	0.0805334	0.083645	0.0850773	0.0883542	0.0861486	0.0872963	0.0878241	0.0895731	0.0859631	0.0855533	0.0850483
168	0.914154	0.0415934	0.800501	0.574179	1	0.701436	0.0104107	0.996088	0.988536	1	0.342225	0.00681122	0.727317	0.426763	1		0.028051	0.087539	0.003865	0.0789316	0.0831242	0.0860312	0.0845897	0.0818146	0.0836874	0.0825591	0.0858688	0.0824259	0.0876242	0.0801814	0.0832357	0.084612	0.0878263	0.0856801	0.0867764	0.0873038	0.0890077	0.0854737	0.0850829	0.0845918
169	0.784384	0.0082102	0.78966	0.552318	1	0.871469	0.00270306	0.99413	0.981905	1	0.78707	0.00316424	0.610464	0.244181	0.976746		0.028872	0.085954	0.003564	0.078596	0.0826976	0.0855472	0.0841452	0.0814315	0.0832592	0.0821667	0.0853601	0.0820298	0.0870885	0.0798298	0.0828269	0.0841472	0.0872992	0.0852121	0.0862571	0.086784	0.0884429	0.0849849	0.0846132	0.084136
170	0.9236	0.017339	0.757812	0.500564	1	0.794767	0.00499897	0.990857	0.968174	1	0.107553	0.00168911	0.541152	0.145764	0.936541		0.029693	0.08477	0.003684	0.0782604	0.082271	0.0850632	0.0837006	0.0810483	0.0828311	0.0817742	0.0848514	0.0816337	0.0865528	0.0794783	0.0824182	0.0836824	0.086772	0.0847441	0.0857378	0.0862643	0.0878781	0.0844962	0.0841434	0.0836801
171	-0.1		0.565553	0.257252	0.873854	-0.1		0.99398	0.97931	1	-0.1		0.617816	0.310399	0.925233		0.030515	0.081396	0.003161	0.0778927	0.0818067	0.0845371	0.0832162	0.0806294	0.0823643	0.0813451	0.0843007	0.0812009	0.0859727	0.0790931	0.0819717	0.0831778	0.0862001	0.0842346	0.085175	0.0857007	0.0872667	0.0839658	0.0836328	0.0831842
172	0.495478	0.0146984	0.45243	0.127702	0.777158	0.374409	0.00357055	0.994656	0.982507	1	0		0.56356	0.31054	0.816581		0.031336	0.086047	0.003046	0.0775065	0.0813208	0.0839868	0.0827089	0.0801899	0.0818754	0.0808949	0.083726	0.0807472	0.0853671	0.0786887	0.0815036	0.0826504	0.0856026	0.0837013	0.0845873	0.085112	0.0866286	0.0834117	0.0830989	0.0826654
173	0.583202	0.0139941	0.354864	0.0338703	0.675857	1.01024	0.00725354	0.995538	0.985784	1	0.327346	0.00272496	0.685888	0.465567	0.90621		0.032157	0.089886	0.003558	0.0771204	0.0808349	0.0834365	0.0822016	0.0797504	0.0813866	0.0804448	0.0831513	0.0802934	0.0847615	0.0782843	0.0810355	0.082123	0.0850052	0.0831681	0.0839996	0.0845233	0.0859905	0.0828576	0.082565	0.0821467
174	0.729016	0.0210994	0.473498	0.150946	0.796051	1.02027	0.00709446	0.994434	0.980175	1	0.593578	0.00540732	0.741521	0.539943	0.943099		0.032979	0.080385	0.003139	0.0767338	0.0803484	0.0828856	0.0816937	0.0793103	0.0808971	0.079994	0.082576	0.0798391	0.0841552	0.0778794	0.0805668	0.081595	0.084407	0.0826341	0.0834111	0.0839338	0.0853516	0.0823028	0.0820304	0.0816273
175	-0.1		0.651668	0.365572	0.937764	-0.1		0.990345	0.961855	1	-0.1		0.668935	0.413409	0.924461		0.0338	0.088842	0.003292	0.0763477	0.0798625	0.0823353	0.0811864	0.0788709	0.0804083	0.0795439	0.0820013	0.0793854	0.0835497	0.077475	0.0800987	0.0810676	0.0838095	0.0821009	0.0828234	0.0833451	0.0847136	0.0817487	0.0814965	0.0811085
176	0.864854	0.0225178	0.822684	0.659875	0.985492	1.04047	0.00831394	0.984962	0.936198	1	0.627821	0.007348	0.707395	0.449939	0.964852		0.034621	0.08463	0.003203	0.0759616	0.0793766	0.081785	0.0806791	0.0784314	0.0799194	0.0790937	0.0814266	0.0789316	0.0829441	0.0770706	0.0796306	0.0805402	0.0832121	0.0815676	0.0822357	0.0827565	0.0840755	0.0811946	0.0809625	0.0805897
177	-0.1		0.857014	0.735932	0.978097	-0.1		0.988669	0.955599	1	-0.1		0.767154	0.552855	0.981453		0.035443	0.083515	0.003227	0.0755504	0.0788626	0.0812036	0.0801417	0.0779643	0.0794014	0.0786153	0.0808219	0.0784498	0.0823066	0.0766399	0.0791337	0.0799835	0.0825821	0.0810033	0.0816166	0.0821359	0.083404	0.0806102	0.0803985	0.0800413
178	0.520119	0.0134944	0.91889	0.851781	0.986	0.923624	0.00479951	0.980916	0.922699	1	0.101131	0.00151651	0.719871	0.470221	0.96952		0.036264	0.080801	0.003116	0.0751187	0.0783255	0.0805968	0.0795799	0.0774746	0.0788596	0.0781137	0.0801928	0.0779451	0.0816432	0.0761879	0.0786132	0.0794032	0.0819257	0.0804137	0.080972	0.0814896	0.0827056	0.0800012	0.0798099	0.0794686
179	0.585996	0.0167123	0.916186	0.84431	0.988061	1.002	0.00723957	0.968447	0.862941	1	0.292624	0.0033301	0.582395	0.282273	0.882518		0.037085	0.076087	0.00289	0.074687	0.0777885	0.0799901	0.0790181	0.076985	0.0783179	0.0776121	0.0795638	0.0774403	0.0809799	0.0757358	0.0780926	0.0788228	0.0812693	0.0798241	0.0803274	0.0808432	0.0820071	0.0793922	0.0792213	0.0788959
180	0.562104	0.0125804	0.848446	0.708154	0.988737	0.973869	0.00513761	0.978097	0.910627	1	0.342783	0.00317194	0.444284	0.147863	0.740705		0.037907	0.080638	0.003126	0.0742548	0.0772509	0.0793825	0.0784555	0.0764947	0.0777754	0.0771099	0.078934	0.076935	0.0803157	0.0752831	0.0775715	0.0782418	0.0806121	0.0792338	0.079682	0.0801961	0.0813078	0.0787825	0.078632	0.0783226
181	0.672081	0.0192797	0.87797	0.751115	1.00483	1.0331	0.0104741	0.979166	0.922301	1	0		0.438273	0.153881	0.722666		0.038728	0.077895	0.002788	0.0738231	0.0767139	0.0787758	0.0778937	0.076005	0.0772337	0.0766084	0.0783049	0.0764302	0.0796523	0.074831	0.077051	0.0776614	0.0799557	0.0786443	0.0790374	0.0795497	0.0806094	0.0781735	0.0780434	0.0777499
182	0.617725	0.0155091	0.928064	0.852675	1.00345	0.975142	0.00704847	0.961779	0.849957	1	0.127833	0.00150224	0.353856	0.072362	0.635349		0.039549	0.078218	0.002773	0.0733913	0.0761768	0.078169	0.0773319	0.0755154	0.0766919	0.0761068	0.0776758	0.0759255	0.078989	0.0743789	0.0765305	0.077081	0.0792994	0.0780547	0.0783928	0.0789034	0.0799109	0.0775645	0.0774548	0.0771772
183	0.687266	0.0131449	0.903514	0.794718	1	0.986127	0.00538441	0.959767	0.842161	1	0.00457019	0.000714322	0.168944	0	0.382191		0.040371	0.082933	0.002733	0.0729409	0.07562	0.0775407	0.0767487	0.0750055	0.0761294	0.0755845	0.077027	0.0754003	0.0783045	0.0739073	0.075989	0.0764807	0.078621	0.0774433	0.0777272	0.0782356	0.0791905	0.076935	0.0768454	0.0765838
184	0.553784	0.0148736	0.867883	0.69828	1	0.965024	0.00594167	0.973806	0.909541	1	0.169653	0.00169866	0.117551	0	0.294367		0.041192	0.078204	0.002782	0.072469	0.0750406	0.0768879	0.0761413	0.0744724	0.0755432	0.0750384	0.0763557	0.0748518	0.0775961	0.0734132	0.0754236	0.0758576	0.0779178	0.0768071	0.0770379	0.0775436	0.0784454	0.0762823	0.0762123	0.0759669
185	-0.1		0.916208	0.79132	1	-0.1		0.966023	0.892186	1	-0.1		0.160505	0	0.344162		0.042013	0.077734	0.003007	0.0719971	0.0744612	0.0762351	0.0755338	0.0739394	0.0749569	0.0744924	0.0756845	0.0743033	0.0768878	0.0729191	0.0748582	0.0752345	0.0772146	0.0761709	0.0763486	0.0768517	0.0777003	0.0756295	0.0755792	0.0753499
186	-0.1		0.939056	0.826521	1	-0.1		0.95398	0.870847	1	-0.1		0.146089	0.0116061	0.280572		0.042835	0.080306	0.00275	0.0715246	0.0738811	0.0755815	0.0749256	0.0734056	0.07437	0.0739456	0.0750125	0.0737541	0.0761786	0.0724245	0.074292	0.0746107	0.0765106	0.0755339	0.0756585	0.0761588	0.0769543	0.074976	0.0749454	0.0747322
187	0.953302	0.0181904	0.96465	0.903319	1	0.922649	0.00625395	0.912533	0.757905	1	0		0.199715	0.0433398	0.35609		0.043656	0.075974	0.002412	0.0710527	0.0733018	0.0749287	0.0743182	0.0728725	0.0737837	0.0733996	0.0743412	0.0732055	0.0754702	0.0719304	0.0737266	0.0739876	0.0758074	0.0748977	0.0749692	0.0754668	0.0762092	0.0743232	0.0743123	0.0741152
188	0.980654	0.0419949	0.977767	0.944529	1	0.95307	0.0213669	0.835022	0.609843	1	-0.1		0.222524	0.0405716	0.404476		0.044477	0.078145	0.002535	0.0705808	0.0727224	0.0742759	0.0737107	0.0723395	0.0731975	0.0728535	0.07367	0.072657	0.0747619	0.0714363	0.0731612	0.0733645	0.0751042	0.0742615	0.0742799	0.0747748	0.0754641	0.0736705	0.0736792	0.0734983
189	0.234859	0.0137397	0.983805	0.957796	1	0.716391	0.00846033	0.718303	0.438161	1	0.221179	0.00873815	0.424168	0.198306	0.650029		0.045299	0.075328	0.002687	0.0700957	0.0721302	0.0736095	0.0730893	0.0717925	0.0725976	0.0722932	0.0729871	0.0720946	0.074041	0.0709285	0.0725816	0.0727289	0.0743877	0.0736113	0.0735781	0.0740699	0.0747062	0.0730052	0.073033	0.0728681
190	0.939352	0.0318676	0.988231	0.967065	1	0.598888	0.0138325	0.528512	0.193997	0.863027	0.0434476	0.0064844	0.607209	0.424678	0.789739		0.04612	0.07246	0.002526	0.0695893	0.0715175	0.0729216	0.0724456	0.0712232	0.0719758	0.07171	0.0722862	0.07151	0.0733008	0.0703985	0.0719793	0.0720737	0.0736502	0.0729386	0.0728567	0.0733446	0.0739285	0.0723201	0.072366	0.0722168
191	0.362406	0.0158533	0.991289	0.974984	1	0.453583	0.00646373	0.379803	0.0916191	0.667988	0.0921576	0.00415565	0.79163	0.679223	0.904036		0.046941	0.075376	0.002793	0.069083	0.0709048	0.0722337	0.0718019	0.0706539	0.071354	0.0711268	0.0715852	0.0709253	0.0725606	0.0698686	0.0713769	0.0714184	0.0729127	0.072266	0.0721353	0.0726193	0.0731508	0.0716351	0.0716989	0.0715656
192	0.826103	0.0254907	0.995359	0.98729	1	0	0	0.109324	0.00161047	0.217038	0.35971	0.0104279	0.906565	0.858486	0.954643		0.047763	0.066564	0.002325	0.068576	0.0702914	0.0715449	0.0711574	0.0700839	0.0707314	0.0705429	0.0708834	0.0703399	0.0718194	0.0693379	0.0707739	0.0707624	0.0721743	0.0715925	0.0714131	0.0718932	0.0723722	0.0709492	0.0710311	0.0709135
193	0.098488	0.0369349	0.996716	0.990904	1	-0.1		0.0347881	0	0.0782116	0.186192	0.0092651	0.949911	0.923008	0.976815		0.048584	0.069372	0.002657	0.0680696	0.0696787	0.070857	0.0705137	0.0695145	0.0701095	0.0699597	0.0701824	0.0697552	0.0710792	0.068808	0.0701715	0.0701071	0.0714368	0.0709199	0.0706917	0.0711679	0.0715945	0.0702642	0.0703641	0.0702623
194	0.83855	0.0563929	0.997844	0.994426	1	-0.1		0.0108393	0	0.0272561	0.768122	0.0271689	0.972718	0.959813	0.985622		0.049405	0.068621	0.00251	0.0675633	0.069066	0.0701691	0.06987	0.0689452	0.0694877	0.0693765	0.0694814	0.0691706	0.070339	0.068278	0.0695692	0.0694518	0.0706993	0.0702472	0.0699703	0.0704427	0.0708168	0.0695791	0.0696971	0.069611
195	0.892344	0.0157736	0.997597	0.993917	1	0.0575513	0.00188162	0.0500349	0	0.111271	0.848989	0.00650238	0.970216	0.956818	0.983613		0.050227	0.063924	0.00223	0.0670484	0.0684459	0.0694737	0.0692181	0.0683672	0.0688578	0.0687845	0.0687747	0.0685774	0.0695926	0.0677392	0.0689582	0.0687898	0.0699549	0.0695665	0.0692426	0.0697107	0.070033	0.0688875	0.0690228	0.0689523
196	0.921657	0.0122323	0.997523	0.994002	1	-0.1		0.0502138	0	0.121656	0.778619	0.0052638	0.964299	0.949261	0.979338		0.051048	0.069566	0.002269	0.0665137	0.0678091	0.0687618	0.0685478	0.0677691	0.0682095	0.0681719	0.0680563	0.0679645	0.0688335	0.0671797	0.0683272	0.0681129	0.0691957	0.0688678	0.0685017	0.0689645	0.0692367	0.0681817	0.0683325	0.0682769
197	-0.1		0.996561	0.991878	1	-0.1		0.187581	-0.00231211	0.377475	-0.1		0.936454	0.909943	0.962964		0.051869	0.067072	0.002314	0.0659789	0.0671723	0.0680498	0.0678774	0.067171	0.0675611	0.0675592	0.0673378	0.0673516	0.0680744	0.0666203	0.0676962	0.067436	0.0684365	0.0681692	0.0677608	0.0682184	0.0684405	0.0674758	0.0676422	0.0676015
198	0.898458	0.0223809	0.99485	0.98743	1	-0.1		0.301842	0.0574432	0.546241	0.600913	0.0244812	0.860556	0.803787	0.917325		0.052691	0.067834	0.002285	0.0654435	0.0665348	0.067337	0.0672062	0.0665722	0.066912	0.0669458	0.0666185	0.0667379	0.0673143	0.0660601	0.0670645	0.0667582	0.0676763	0.0674696	0.067019	0.0674713	0.0676432	0.0667691	0.066951	0.0669252
199	0.829166	0.042803	0.99287	0.982643	1	-0.1		0.548691	0.289186	0.808197	-0.1		0.769083	0.687191	0.850976		0.053512	0.063676	0.002331	0.0649087	0.065898	0.0666251	0.0665359	0.0659741	0.0662637	0.0663332	0.0659001	0.066125	0.0665552	0.0655007	0.0664335	0.0660813	0.0669171	0.0667709	0.0662781	0.0667251	0.066847	0.0660633	0.0662607	0.0662498
200	0.924427	0.0478072	0.987082	0.966691	1	0.589939	0.015778	0.726878	0.485412	0.968344	-0.1		0.469808	0.322799	0.616818		0.054333	0.06026	0.00223	0.0643739	0.0652612	0.0659132	0.0658655	0.065376	0.0656154	0.0657205	0.0651816	0.0655121	0.0657961	0.0649412	0.0658025	0.0654044	0.0661579	0.0660722	0.0655372	0.0659789	0.0660507	0.0653574	0.0655704	0.0655744
201	0.892787	0.0368468	0.979009	0.941454	1	0.7153	0.0143075	0.862208	0.70531	1	-0.1		0.285282	0.15381	0.416754		0.055155	0.067407	0.002478	0.0638343	0.0646208	0.0651979	0.0651912	0.0647732	0.064963	0.0651031	0.0644612	0.0648947	0.0650349	0.0643767	0.0651669	0.0647245	0.065396	0.0653697	0.064794	0.0652301	0.0652525	0.0646489	0.0648769	0.0648955
202	0.920119	0.0179286	0.961453	0.893857	1	0.928104	0.00735461	0.928563	0.836848	1	-0.1		0.0280917	0.000587003	0.0555965		0.055976	0.062206	0.002392	0.0632774	0.0639689	0.0644729	0.0645038	0.064154	0.0642972	0.0644688	0.063737	0.0642616	0.0642695	0.0637944	0.0645157	0.0640362	0.0646273	0.0646554	0.0640457	0.064475	0.0644512	0.0639335	0.0641738	0.064206
203	0.974542	0.0176618	0.942361	0.831525	1	0.977709	0.0065774	0.962952	0.921952	1.00395	-0.1		0.0351995	-0.00386273	0.0742618		0.056797	0.062354	0.002342	0.0627204	0.0633171	0.0637479	0.0638165	0.0635347	0.0636315	0.0638346	0.0630129	0.0636285	0.0635041	0.063212	0.0638645	0.0633478	0.0638586	0.063941	0.0632975	0.06372	0.0636499	0.063218	0.0634707	0.0635164
204	0.96099	0.0290067	0.948356	0.828226	1	0.993882	0.0149951	0.966759	0.937202	0.996316	0.159017	0.00642066	0.249011	0.0850484	0.412974		0.057619	0.060684	0.002319	0.0621628	0.0626644	0.063022	0.0631283	0.0629147	0.062965	0.0631996	0.0622878	0.0629946	0.0627377	0.062629	0.0632124	0.0626586	0.063089	0.0632258	0.0625483	0.0629639	0.0628476	0.0625017	0.0627667	0.062826
205	0.59086	0.0129646	0.971306	0.912302	1	0.732296	0.00552545	0.946954	0.9051	0.988808	0		0.302538	0.122463	0.482613		0.05844	0.063903	0.002287	0.0616058	0.0620126	0.0622969	0.0624409	0.0622955	0.0622993	0.0625653	0.0615636	0.0623615	0.0619723	0.0620467	0.0625612	0.0619703	0.0623203	0.0625115	0.0618001	0.0622089	0.0620463	0.0617863	0.0620636	0.0621364
206	0.714144	0.0292974	0.981322	0.94149	1	0.85024	0.014333	0.908127	0.834341	0.981912	0.325264	0.0192058	0.521346	0.326719	0.715973		0.059261	0.059694	0.00212	0.0610488	0.0613607	0.0615719	0.0617536	0.0616763	0.0616335	0.0619311	0.0608394	0.0617285	0.0612069	0.0614643	0.06191	0.061282	0.0615516	0.0617971	0.0610518	0.0614538	0.0612449	0.0610708	0.0613605	0.0614469
207	0.339832	0.0126192	0.990222	0.971625	1	0.139599	0.00205671	0.783888	0.60924	0.958536	0.459582	0.00923556	0.73068	0.600789	0.860572		0.060083	0.060602	0.002223	0.0604896	0.0607075	0.0608458	0.0610646	0.0610549	0.0609662	0.0612947	0.0601149	0.0610934	0.0604411	0.0608796	0.0612568	0.0605926	0.0607822	0.0610813	0.0603031	0.060698	0.0604434	0.0603546	0.0606563	0.060756
208	0.601809	0.0365681	0.993444	0.982145	1.00474	0.0902514	0.00452048	0.632433	0.345202	0.919664	0.366685	0.0102525	0.84191	0.770856	0.912965		0.060904	0.055792	0.002303	0.0599167	0.0600493	0.0601183	0.0603697	0.0604221	0.060292	0.0606467	0.0593959	0.060448	0.0596812	0.0602811	0.0605936	0.0599025	0.0600158	0.0603615	0.0595591	0.0599454	0.0596498	0.0596401	0.0599505	0.060062
209	0.330894	0.0202569	0.996189	0.990328	1.00205	0.00779635	0.00219325	0.494884	0.152257	0.837512	0.640065	0.0111508	0.930684	0.900843	0.960524		0.061725	0.057547	0.002086	0.0593438	0.0593911	0.0593907	0.0596748	0.0597894	0.0596178	0.0599987	0.0586769	0.0598027	0.0589212	0.0596825	0.0599305	0.0592124	0.0592493	0.0596416	0.058815	0.0591928	0.0588561	0.0589257	0.0592447	0.0593679
210	0.674052	0.0142398	0.996254	0.990308	1.0022	0.155248	0.00219477	0.594389	0.288149	0.90063	0.777888	0.00682067	0.944041	0.913626	0.974455		0.062547	0.058348	0.002073	0.0587703	0.0587321	0.0586623	0.0589791	0.0591558	0.0589428	0.0593499	0.0579571	0.0591566	0.0581603	0.0590832	0.0592666	0.0585215	0.058482	0.0589208	0.05807	0.0584393	0.0580615	0.0582104	0.0585381	0.058673
211	0.881809	0.0177739	0.99534	0.987658	1.00302	0.586049	0.00572229	0.750844	0.486907	1	0.917619	0.00916083	0.938981	0.894455	0.983507		0.063368	0.056501	0.002206	0.0581974	0.0580739	0.0579348	0.0582842	0.0585231	0.0582686	0.0587019	0.0572381	0.0585113	0.0574004	0.0584847	0.0586035	0.0578314	0.0577155	0.058201	0.057326	0.0576867	0.0572678	0.057496	0.0578323	0.0579789
212	-0.1		0.990989	0.97267	1	-0.1		0.837583	0.591652	1	-0.1		0.884551	0.769072	1		0.064189	0.05449	0.002187	0.0576245	0.0574157	0.0572073	0.0575893	0.0578903	0.0575944	0.0580539	0.0565191	0.057866	0.0566405	0.0578862	0.0579404	0.0571414	0.0569491	0.0574811	0.0565819	0.0569341	0.0564742	0.0567815	0.0571265	0.0572849
213	0.93755	0.0194596	0.986894	0.955495	1	0.872358	0.0080469	0.922037	0.787895	1	0.916448	0.0100452	0.900753	0.755474	1		0.065011	0.053479	0.002171	0.0570508	0.0567568	0.056479	0.0568936	0.0572567	0.0569194	0.057405	0.0557995	0.0572198	0.0558798	0.0572867	0.0572764	0.0564505	0.0561818	0.0567604	0.0558372	0.0561808	0.0556798	0.0560664	0.0564199	0.05659
214	0.95855	0.0258726	0.977595	0.92182	1	1.04518	0.0165475	0.946233	0.851228	1	0.920116	0.0133678	0.854891	0.663908	1		0.065832	0.057173	0.002156	0.0564682	0.0561004	0.0557589	0.0562002	0.0566179	0.0562453	0.056751	0.0550955	0.05657	0.055136	0.0566786	0.0566095	0.0557676	0.0554284	0.0560446	0.0551079	0.0554411	0.0549054	0.0553628	0.0557208	0.0559005
215	0.976173	0.0397129	0.980994	0.942131	1	0.976567	0.0208908	0.918012	0.759343	1	-0.1		0.78941	0.597092	0.981727		0.066653	0.053945	0.001994	0.0558856	0.0554441	0.0550388	0.0555068	0.0559791	0.0555713	0.056097	0.0543915	0.0559202	0.0543923	0.0560705	0.0559427	0.0550847	0.054675	0.0553289	0.0543785	0.0547014	0.054131	0.0546591	0.0550218	0.055211
216	-0.1		0.988299	0.968484	1.0022	-0.1		0.909	0.728999	1	-0.1		0.871783	0.743887	1		0.067475	0.053364	0.00222	0.0553023	0.054787	0.0543178	0.0548126	0.0553395	0.0548963	0.0554422	0.0536867	0.0552697	0.0536476	0.0554617	0.055275	0.054401	0.0539207	0.0546123	0.0536483	0.0539609	0.0533556	0.0539547	0.0543218	0.0545207
217	0.916709	0.0134743	0.986423	0.964063	1.00302	0.946826	0.00533759	0.950291	0.851678	1	0.978402	0.00774292	0.893007	0.773908	1		0.068296	0.05554	0.002049	0.0547197	0.0541306	0.0535977	0.0541192	0.0547007	0.0542223	0.0547882	0.0529827	0.0546199	0.0529038	0.0548536	0.0546081	0.0537181	0.0531672	0.0538966	0.052919	0.0532212	0.0525812	0.053251	0.0536227	0.0538312
218	0.844878	0.0203726	0.983389	0.959747	1	0.969621	0.00635817	0.947983	0.838786	1	0.492058	0.00339725	0.828334	0.666278	0.99039		0.069117	0.053342	0.001996	0.0541371	0.0534743	0.0528776	0.0534259	0.0540618	0.0535482	0.0541341	0.0522788	0.0539701	0.0521601	0.0542455	0.0539412	0.0530352	0.0524138	0.0531808	0.0521897	0.0524816	0.0518067	0.0525474	0.0529237	0.0531417
219	0.905227	0.0132502	0.989095	0.977316	1	0.938494	0.00477296	0.919233	0.749226	1	0.931611	0.0070111	0.860983	0.743588	0.978379		0.069939	0.053452	0.00185	0.0535538	0.0528172	0.0521566	0.0527316	0.0534223	0.0528733	0.0534793	0.0515739	0.0533195	0.0514154	0.0536366	0.0532736	0.0523515	0.0516595	0.0524642	0.0514595	0.051741	0.0510314	0.0518429	0.0522237	0.0524513
220	0.81965	0.0129744	0.991678	0.983627	1	0.947785	0.00490221	0.94537	0.8317	1	1.03026	0.00700527	0.927688	0.862577	0.992799		0.07076	0.048868	0.001962	0.0529679	0.0521695	0.0514518	0.0520475	0.0527845	0.0522067	0.0528266	0.0508917	0.0526725	0.0506953	0.0530256	0.0526104	0.0516826	0.0509271	0.0517606	0.0507525	0.051022	0.0502842	0.0511574	0.0515389	0.0517738
221	0.771842	0.00954384	0.989574	0.980892	0.998257	0.958124	0.0035715	0.966123	0.897951	1	0.80105	0.00317036	0.916099	0.829549	1		0.071581	0.047692	0.001996	0.0523816	0.0515225	0.0507483	0.0513641	0.0521469	0.0515407	0.052174	0.0502113	0.0520256	0.0499772	0.0524145	0.0519476	0.0510149	0.0501964	0.051058	0.0500473	0.0503046	0.0495391	0.0504734	0.0508551	0.0510972
222	-0.1		0.989412	0.981248	0.997575	-0.1		0.952329	0.856684	1	-0.1		0.891509	0.782452	1		0.072403	0.048869	0.001913	0.0517947	0.0508747	0.0500438	0.0506799	0.0515084	0.050874	0.0515206	0.04953	0.051378	0.0492581	0.0518025	0.0512839	0.0503464	0.0494648	0.0503545	0.0493412	0.0495863	0.0487932	0.0497885	0.0501705	0.0504197
223	0.817404	0.00900339	0.99276	0.987127	0.998394	0.986862	0.00370384	0.950992	0.85821	1	0.783247	0.00283411	0.942828	0.890533	1		0.073224	0.049702	0.001962	0.0512084	0.0502277	0.0493402	0.0499966	0.0508708	0.050208	0.050868	0.0488496	0.0507312	0.0485399	0.0511914	0.0506211	0.0496786	0.0487341	0.0496519	0.0486359	0.0488689	0.0480482	0.0491044	0.0494867	0.0497431
224	0.856461	0.00855645	0.993168	0.98857	0.997767	0.984042	0.00305259	0.975239	0.932953	1	0.85355	0.00365899	0.959904	0.922312	1		0.074045	0.048417	0.001919	0.0506222	0.0495808	0.0486367	0.0493132	0.0502331	0.049542	0.0502154	0.0481691	0.0500844	0.0478217	0.0505802	0.0499583	0.0490109	0.0480034	0.0489493	0.0479307	0.0481515	0.0473031	0.0484203	0.048803	0.0490665
225	0.810965	0.0081008	0.991309	0.984112	0.998507	0.883246	0.00257806	0.978749	0.946129	1	0.632757	0.00234645	0.951288	0.9038	1		0.074867	0.049353	0.001767	0.0500353	0.048933	0.0479322	0.048629	0.0495947	0.0488753	0.049562	0.0474879	0.0494367	0.0471027	0.0499682	0.0492946	0.0483424	0.0472718	0.0482458	0.0472246	0.0474332	0.0465572	0.0477355	0.0481184	0.048389
226	0.831228	0.00752458	0.992071	0.983648	1.00049	0.689649	0.00197342	0.977482	0.950246	1	0.706005	0.00301234	0.962887	0.92925	1		0.075688	0.04414	0.002033	0.0494508	0.0482995	0.0472493	0.0479605	0.0489637	0.0482223	0.0489165	0.0468331	0.0487982	0.0464126	0.0493597	0.0486412	0.0476931	0.0465672	0.047561	0.0465463	0.0467412	0.045844	0.0470741	0.0474538	0.0477294
																	0.076509	0.046229	0.001898	0.0488668	0.0476685	0.0465703	0.0472949	0.048334	0.0475718	0.0482724	0.0461832	0.0481612	0.0457279	0.0487517	0.0479897	0.0470475	0.0458677	0.0468797	0.0458731	0.0460541	0.0451369	0.0464172	0.046793	0.0470731
																	0.077331	0.044654	0.001906	0.048282	0.0470368	0.0458905	0.0466285	0.0477035	0.0469205	0.0476274	0.0455326	0.0475235	0.0450425	0.048143	0.0473374	0.0464011	0.0451672	0.0461975	0.0451991	0.0453662	0.044429	0.0457594	0.0461313	0.0464159
																	0.078152	0.042257	0.001874	0.0476979	0.0464059	0.0452116	0.0459629	0.0470738	0.04627	0.0469833	0.0448827	0.0468866	0.0443578	0.0475349	0.0466858	0.0457554	0.0444677	0.0455161	0.0445259	0.044679	0.0437219	0.0451024	0.0454705	0.0457596
																	0.078973	0.045714	0.001948	0.0471139	0.0457749	0.0445326	0.0452973	0.0464441	0.0456194	0.0463392	0.0442329	0.0462496	0.0436731	0.0469269	0.0460343	0.0451098	0.0437681	0.0448348	0.0438527	0.0439919	0.0430149	0.0444455	0.0448096	0.0451033
																	0.079795	0.04188	0.001699	0.0465291	0.0451432	0.0438528	0.0446308	0.0458136	0.0449682	0.0456942	0.0435822	0.0456119	0.0429877	0.0463182	0.045382	0.0444633	0.0430677	0.0441526	0.0431787	0.043304	0.042307	0.0437877	0.044148	0.0444461
																	0.080616	0.042881	0.001919	0.0459507	0.0445287	0.0431975	0.0439837	0.0451946	0.0443341	0.0450614	0.0429595	0.0449871	0.0423329	0.045717	0.0447439	0.0438386	0.0423967	0.0434925	0.0425344	0.0426445	0.0416335	0.0431558	0.0435092	0.0438098
																	0.081437	0.042041	0.001848	0.0453743	0.0439195	0.0425501	0.0433428	0.0445791	0.0437056	0.0444322	0.0423457	0.0443664	0.0416882	0.045118	0.0441103	0.0432208	0.0417353	0.0428396	0.0418997	0.0419943	0.0409713	0.0425322	0.0428777	0.0431802
																	0.082259	0.040339	0.001792	0.0447972	0.0433097	0.0419018	0.042701	0.0439629	0.0430764	0.0438023	0.0417312	0.0437449	0.0410426	0.0445183	0.043476	0.0426022	0.041073	0.0421859	0.0412643	0.0413433	0.0403082	0.0419078	0.0422455	0.0425497
																	0.08308	0.041271	0.001716	0.0442207	0.0427006	0.0412544	0.0420601	0.0433475	0.0424478	0.0431732	0.0411175	0.0431242	0.0403978	0.0439194	0.0428424	0.0419845	0.0404116	0.0415329	0.0406296	0.040693	0.039646	0.0412842	0.041614	0.0419201
																	0.083901	0.039173	0.001633	0.0436443	0.0420915	0.040607	0.0414191	0.042732	0.0418193	0.042544	0.0405038	0.0425035	0.0397531	0.0433204	0.0422088	0.0413667	0.0397501	0.04088	0.0399949	0.0400428	0.0389838	0.0406605	0.0409826	0.0412904
																	0.084723	0.040557	0.001775	0.0430672	0.0414816	0.0399588	0.0407773	0.0421158	0.04119	0.0419141	0.0398893	0.041882	0.0391075	0.0427207	0.0415745	0.0407481	0.0390879	0.0402262	0.0393594	0.0393918	0.0383207	0.0400362	0.0403504	0.04066
																	0.085544	0.036006	0.001771	0.0424992	0.0408902	0.039336	0.0401566	0.0415135	0.0405798	0.0412988	0.0393022	0.0412758	0.0384923	0.0421314	0.0409568	0.0401518	0.0384553	0.0395961	0.0387535	0.0387694	0.0376915	0.0394378	0.0397419	0.0400515
																	0.086365	0.039217	0.00165	0.0419354	0.0403077	0.0387258	0.0395462	0.040918	0.039979	0.0406906	0.0387286	0.0406769	0.0378922	0.041547	0.0403471	0.0395665	0.0378375	0.0389776	0.0381622	0.0381612	0.0370792	0.0388524	0.0391451	0.0394538
																	0.087187	0.03925	0.001796	0.041371	0.0397246	0.0381148	0.0389351	0.0403217	0.0393773	0.0400816	0.0381542	0.0400774	0.0372913	0.0409618	0.0397367	0.0389804	0.0372189	0.0383584	0.0375702	0.0375522	0.0364661	0.0382662	0.0385476	0.0388554
																	0.088008	0.038079	0.001819	0.0408073	0.0391421	0.0375046	0.0383247	0.0397261	0.0387765	0.0394734	0.0375806	0.0394785	0.0366912	0.0403774	0.039127	0.0383951	0.0366011	0.0377399	0.0369789	0.0369439	0.0358538	0.0376808	0.0379508	0.0382577
																	0.088829	0.036948	0.001711	0.0402435	0.0385597	0.0368944	0.0377143	0.0391306	0.0381756	0.0388652	0.037007	0.0388797	0.036091	0.039793	0.0385173	0.0378097	0.0359832	0.0371214	0.0363876	0.0363357	0.0352414	0.0370953	0.0373541	0.03766
																	0.089651	0.037956	0.001626	0.0396791	0.0379765	0.0362835	0.0371032	0.0385343	0.0375739	0.0382562	0.0364327	0.0382801	0.0354901	0.0392078	0.0379069	0.0372236	0.0353647	0.0365022	0.0357955	0.0357267	0.0346283	0.0365092	0.0367566	0.0370616
																	0.090472	0.037074	0.001785	0.0391253	0.0374116	0.0356972	0.0365131	0.0379531	0.0369916	0.037663	0.0358836	0.0376967	0.0349175	0.0386346	0.0373139	0.0366589	0.0347742	0.0359063	0.0352311	0.0351447	0.0340466	0.0359477	0.0361821	0.0364846
																	0.091293	0.032647	0.001648	0.0385788	0.0368597	0.0351286	0.0359382	0.0373825	0.0364231	0.0370809	0.0353527	0.0371247	0.0343651	0.0380696	0.0367332	0.0361094	0.0342039	0.0353272	0.0346865	0.0345822	0.0334874	0.0354039	0.0356241	0.0359231
																	0.092115	0.03602	0.001657	0.0380317	0.0363071	0.0345593	0.0353625	0.0368111	0.0358538	0.0364981	0.034821	0.0365519	0.0338121	0.037504	0.0361518	0.0355593	0.0336329	0.0347474	0.0341412	0.0340189	0.0329276	0.0348594	0.0350654	0.0353608
																	0.092936	0.034798	0.001671	0.0374852	0.0357551	0.0339907	0.0347875	0.0362405	0.0352852	0.035916	0.03429	0.0359799	0.0332598	0.036939	0.0355712	0.0350098	0.0330627	0.0341682	0.0335966	0.0334563	0.0323685	0.0343156	0.0345074	0.0347993
																	0.093757	0.032637	0.00158	0.0369388	0.0352032	0.0334221	0.0342126	0.0356699	0.0347166	0.0353339	0.0337591	0.0354078	0.0327074	0.036374	0.0349905	0.0344603	0.0324924	0.0335891	0.0330519	0.0328937	0.0318093	0.0337718	0.0339494	0.0342377
																	0.094579	0.031886	0.001578	0.0363916	0.0346506	0.0328528	0.0336369	0.0350985	0.0341473	0.0347511	0.0332274	0.0348351	0.0321544	0.0358084	0.0344091	0.0339101	0.0319215	0.0330093	0.0325067	0.0323304	0.0312495	0.0332273	0.0333907	0.0336754
																	0.0954	0.031149	0.001683	0.0358555	0.0341149	0.032306	0.0330811	0.0345421	0.0335963	0.0341839	0.0327178	0.0342781	0.0316261	0.035255	0.0338447	0.0333792	0.0313756	0.0324511	0.0319857	0.0317911	0.0307171	0.0327048	0.0328529	0.0331329
																	0.096221	0.031715	0.00145	0.0353304	0.0335964	0.0317821	0.0325453	0.0340007	0.0330637	0.0336324	0.0322306	0.033737	0.0311232	0.0347139	0.0332973	0.0328679	0.0308554	0.031915	0.0314895	0.0312764	0.0302128	0.0322047	0.0323365	0.0326106
																	0.097043	0.032526	0.001633	0.0348046	0.0330772	0.0312575	0.0320089	0.0334585	0.0325305	0.0330802	0.0317427	0.0331952	0.0306197	0.0341721	0.0327493	0.0323559	0.0303345	0.0313783	0.0309928	0.030761	0.0297078	0.031704	0.0318195	0.0320875
																	0.097864	0.031057	0.001569	0.0342794	0.0325587	0.0307336	0.0314732	0.0329171	0.0319979	0.0325287	0.0312555	0.032654	0.0301167	0.033631	0.0322019	0.0318446	0.0298143	0.0308422	0.0304966	0.0302463	0.0292035	0.0312039	0.0313031	0.0315651
																	0.098685	0.030216	0.001641	0.0337543	0.0320401	0.0302097	0.0309374	0.0323756	0.0314653	0.0319772	0.0307683	0.0321129	0.0296138	0.0330899	0.0316546	0.0313333	0.0292941	0.0303061	0.0300005	0.0297315	0.0286992	0.0307038	0.0307867	0.0310427
																	0.099507	0.029681	0.001651	0.0332285	0.031521	0.0296852	0.030401	0.0318335	0.030932	0.031425	0.0302805	0.0315711	0.0291103	0.0325481	0.0311065	0.0308213	0.0287733	0.0297693	0.0295037	0.0292161	0.0281943	0.0302031	0.0302697	0.0305197
																	0.100328	0.029252	0.001581	0.0327132	0.0310166	0.0291799	0.029882	0.0313051	0.0304149	0.0308872	0.0298107	0.0310436	0.0286272	0.032018	0.0305738	0.0303258	0.0282735	0.0292514	0.0290271	0.0287208	0.0277119	0.0297209	0.0297706	0.0300137
																	0.101149	0.029201	0.001625	0.0322128	0.0305334	0.0287025	0.0293882	0.0307962	0.029921	0.0303699	0.029367	0.0305366	0.0281739	0.0315045	0.0300631	0.0298538	0.0278044	0.0287608	0.0285797	0.0282548	0.0272624	0.0292653	0.0292975	0.0295324
																	0.101971	0.028884	0.001594	0.0317118	0.0300496	0.0282245	0.0288938	0.0302868	0.0294265	0.029852	0.0289229	0.030029	0.0277201	0.0309904	0.0295518	0.0293814	0.0273347	0.0282696	0.0281319	0.0277882	0.0268124	0.0288093	0.0288239	0.0290505
																	0.102792	0.029238	0.00162	0.0312114	0.0295664	0.0277471	0.0283999	0.029778	0.0289325	0.0293347	0.0284793	0.029522	0.0272669	0.0304769	0.0290411	0.0289095	0.0268656	0.027779	0.0276845	0.0273221	0.0263629	0.0283538	0.0283508	0.0285692
																	0.103613	0.029248	0.001588	0.0307111	0.0290832	0.0272697	0.0279061	0.0292692	0.0284386	0.0288175	0.0280357	0.029015	0.0268136	0.0299634	0.0285304	0.0284375	0.0263965	0.0272884	0.0272372	0.0268561	0.0259135	0.0278982	0.0278777	0.0280879
																	0.104435	0.026427	0.001469	0.0302101	0.0285995	0.0267918	0.0274117	0.0287597	0.0279441	0.0282996	0.0275915	0.0285074	0.0263598	0.0294492	0.0280191	0.0279651	0.0259269	0.0267973	0.0267894	0.0263895	0.0254635	0.0274422	0.027404	0.0276061
																	0.105256	0.027165	0.001519	0.0297183	0.0281276	0.0263291	0.0269314	0.0282619	0.0274628	0.0277939	0.0271612	0.0280119	0.0259217	0.0289453	0.0275206	0.0275056	0.0254736	0.0263213	0.026357	0.0259385	0.0250307	0.0270004	0.0269447	0.0271379
																	0.106077	0.025589	0.00157	0.0292455	0.0276809	0.0258988	0.0264811	0.0277884	0.0270092	0.0273137	0.02676	0.0275415	0.0255171	0.0284625	0.0270491	0.0270734	0.0250554	0.0258775	0.0259575	0.0255208	0.0246347	0.0265891	0.0265155	0.0266986
																	0.106899	0.025506	0.001554	0.0287722	0.0272336	0.025468	0.0260302	0.0273144	0.0265552	0.0268329	0.0263583	0.0270705	0.0251121	0.0279791	0.026577	0.0266407	0.0246367	0.0254332	0.0255576	0.0251027	0.0242383	0.0261774	0.0260858	0.0262588
																	0.10772	0.026604	0.001509	0.0282995	0.0267869	0.0250377	0.0255799	0.0268409	0.0261016	0.0263527	0.0259571	0.0266001	0.0247075	0.0274964	0.0261054	0.0262085	0.0242185	0.0249894	0.0251582	0.024685	0.0238423	0.0257661	0.0256566	0.0258195
																	0.108541	0.024802	0.00152	0.0278267	0.0263402	0.0246074	0.0251296	0.0263674	0.0256481	0.0258725	0.025556	0.0261298	0.0243029	0.0270136	0.0256339	0.0257764	0.0238003	0.0245457	0.0247588	0.0242673	0.0234464	0.0253548	0.0252274	0.0253803
																	0.109363	0.026183	0.001503	0.0273534	0.0258929	0.0241766	0.0246787	0.0258933	0.025194	0.0253917	0.0251543	0.0256588	0.0238979	0.0265302	0.0251618	0.0253437	0.0233816	0.0241014	0.0243589	0.0238491	0.0230499	0.024943	0.0247977	0.0249404
																	0.110184	0.024069	0.001502	0.0268874	0.0254544	0.0237568	0.0242383	0.0254281	0.0247497	0.0249203	0.0247622	0.025197	0.0235037	0.0260548	0.0246993	0.0249203	0.0229745	0.0236681	0.0239697	0.0234419	0.0226654	0.0245413	0.0243783	0.0245106
																	0.111005	0.024313	0.0014	0.0264445	0.0250444	0.0233731	0.0238321	0.0249918	0.0243373	0.0244791	0.0244013	0.0247648	0.0231458	0.0256052	0.0242685	0.0245275	0.0226057	0.0232714	0.0236162	0.0230712	0.0223203	0.0241729	0.0239926	0.0241133
																	0.111827	0.02424	0.001398	0.0260011	0.024634	0.022989	0.0234254	0.024555	0.0239245	0.0240374	0.0240401	0.0243322	0.0227874	0.025155	0.0238372	0.0241341	0.0222366	0.0228742	0.0232622	0.0227	0.0219749	0.0238041	0.0236065	0.0237155
																	0.112648	0.024939	0.001357	0.0255583	0.024224	0.0226053	0.0230192	0.0241187	0.0235121	0.0235963	0.0236793	0.0239	0.0224295	0.0247054	0.0234064	0.0237412	0.0218679	0.0224774	0.0229087	0.0223292	0.0216299	0.0234357	0.0232209	0.0233183
																	0.113469	0.021299	0.001459	0.0251154	0.023814	0.0222217	0.022613	0.0236824	0.0230997	0.0231552	0.0233185	0.0234678	0.0220715	0.0242558	0.0229756	0.0233483	0.0214992	0.0220807	0.0225551	0.0219585	0.0212848	0.0230673	0.0228352	0.022921
																	0.114291	0.023715	0.001401	0.0246721	0.0234036	0.0218375	0.0222063	0.0232456	0.0226869	0.0227135	0.0229572	0.0230351	0.0217132	0.0238056	0.0225442	0.022955	0.02113	0.0216835	0.0222011	0.0215873	0.0209394	0.0226985	0.0224491	0.0225232
																	0.115112	0.020554	0.001499	0.0242335	0.0229986	0.02146	0.0218061	0.0228145	0.0222801	0.0222779	0.0226015	0.0226083	0.0213612	0.0233608	0.0221191	0.0225673	0.0207677	0.021293	0.0218534	0.0212227	0.0206008	0.0223357	0.0220692	0.0221316
																	0.115933	0.020944	0.001352	0.0238222	0.022625	0.0211215	0.0214436	0.0224165	0.0219088	0.021877	0.0222783	0.0222152	0.021047	0.0229461	0.0217297	0.0222125	0.0204461	0.0209425	0.0215428	0.0208966	0.0203032	0.022008	0.0217258	0.0217754
																	0.116755	0.022944	0.001443	0.0234104	0.022251	0.0207826	0.0210807	0.022018	0.0215371	0.0214756	0.0219548	0.0218216	0.0207325	0.0225308	0.0213399	0.0218573	0.0201242	0.0205915	0.0212318	0.0205701	0.0200052	0.0216799	0.0213819	0.0214188
																	0.117576	0.020745	0.001384	0.0229991	0.0218775	0.020444	0.0207183	0.02162	0.0211658	0.0210747	0.0216316	0.0214284	0.0204183	0.0221162	0.0209505	0.0215026	0.0198026	0.020241	0.0209212	0.020244	0.0197076	0.0213523	0.0210385	0.0210627
																	0.118397	0.021742	0.001506	0.0225878	0.0215039	0.0201055	0.0203558	0.021222	0.0207946	0.0206738	0.0213084	0.0210353	0.0201041	0.0217015	0.0205612	0.0211478	0.019481	0.0198905	0.0206106	0.0199179	0.01941	0.0210246	0.0206951	0.0207066
																	0.119219	0.017841	0.001456	0.022176	0.0211299	0.0197666	0.0199929	0.0208236	0.0204228	0.0202724	0.0209849	0.0206417	0.0197896	0.0212862	0.0201713	0.0207926	0.019159	0.0195395	0.0202996	0.0195914	0.019112	0.0206966	0.0203513	0.02035
																	0.12004	0.020887	0.001386	0.0217663	0.0207581	0.0194301	0.0196325	0.0204275	0.0200535	0.0198735	0.0206634	0.0202505	0.0194774	0.0208733	0.019784	0.0204396	0.0188396	0.0191912	0.0199909	0.0192673	0.0188165	0.0203707	0.0200098	0.0199958
																	0.120861	0.019218	0.001393	0.0213876	0.02042	0.0191344	0.0193126	0.0200681	0.0197225	0.0195133	0.0203747	0.0198965	0.0192035	0.0204946	0.019436	0.0201213	0.018562	0.0188851	0.0197195	0.0189829	0.0185621	0.020081	0.0197067	0.0196792
																	0.121683	0.021407	0.001379	0.0210084	0.0200815	0.0188383	0.0189923	0.0197083	0.0193911	0.0191526	0.0200856	0.019542	0.0189292	0.0201155	0.0190876	0.0198026	0.018284	0.0185787	0.0194479	0.0186981	0.0183073	0.0197909	0.0194031	0.0193623
																	0.122504	0.019789	0.001349	0.0206297	0.0197434	0.0185426	0.0186724	0.019349	0.01906	0.0187923	0.0197969	0.019188	0.0186553	0.0197368	0.0187396	0.0194843	0.0180064	0.0182727	0.0191766	0.0184137	0.0180528	0.0195011	0.0191	0.0190457
																	0.123325	0.019252	0.001391	0.020251	0.0194054	0.0182469	0.0183524	0.0189897	0.018729	0.0184321	0.0195082	0.018834	0.0183814	0.0193582	0.0183917	0.019166	0.0177288	0.0179666	0.0189052	0.0181292	0.0177984	0.0192113	0.0187968	0.0187291
																	0.124147	0.018634	0.001295	0.0198718	0.0190669	0.0179509	0.0180321	0.0186299	0.0183976	0.0180714	0.0192191	0.0184796	0.0181071	0.018979	0.0180432	0.0188473	0.0174509	0.0176602	0.0186336	0.0178445	0.0175436	0.0189212	0.0184933	0.0184122
																	0.124968	0.018978	0.001392	0.0194931	0.0187288	0.0176552	0.0177122	0.0182705	0.0180665	0.0177111	0.0189304	0.0181255	0.0178332	0.0186004	0.0176953	0.018529	0.0171733	0.0173542	0.0183623	0.01756	0.0172891	0.0186314	0.0181901	0.0180956
																	0.125789	0.020222	0.001342	0.0191462	0.0184235	0.0173977	0.0174312	0.017948	0.0177727	0.0173896	0.0186716	0.0178085	0.0175942	0.0182568	0.0173862	0.0182437	0.0169343	0.0170885	0.0181248	0.0173122	0.0170716	0.0183749	0.0179231	0.017815
																	0.126611	0.015463	0.001361	0.0188001	0.0181191	0.0171415	0.0171515	0.0176266	0.0174801	0.0170693	0.0184136	0.0174927	0.0173564	0.0179142	0.0170784	0.0179594	0.0166966	0.0168242	0.0178884	0.0170657	0.0168552	0.0181194	0.0176573	0.0175355
																	0.127432	0.018441	0.001387	0.0184545	0.0178151	0.0168856	0.0168721	0.0173056	0.0171878	0.0167493	0.0181559	0.0171772	0.0171188	0.017572	0.016771	0.0176755	0.0164592	0.0165602	0.0176522	0.0168194	0.0166392	0.0178642	0.0173918	0.0172563
																	0.128253	0.018139	0.001263	0.0181088	0.0175111	0.0166298	0.0165928	0.0169846	0.0168955	0.0164294	0.0178983	0.0168617	0.0168812	0.0172298	0.0164636	0.0173916	0.0162218	0.0162961	0.0174161	0.0165731	0.0164231	0.017609	0.0171263	0.0169772
																	0.129075	0.016322	0.001302	0.0177628	0.0172068	0.0163736	0.0163131	0.0166631	0.0166028	0.0161091	0.0176403	0.0165458	0.0166433	0.0168872	0.0161557	0.0171073	0.0159841	0.0160318	0.0171797	0.0163265	0.0162068	0.0173535	0.0168605	0.0166977
																	0.129896	0.015913	0.001256	0.0174171	0.0169028	0.0161177	0.0160337	0.0163421	0.0163105	0.0157891	0.0173826	0.0162303	0.0164057	0.0165451	0.0158483	0.0168233	0.0157467	0.0157677	0.0169436	0.0160802	0.0159907	0.0170983	0.016595	0.0164185
																	0.130717	0.017592	0.001333	0.0171003	0.016627	0.0158935	0.0157875	0.0160537	0.0160502	0.0155035	0.017149	0.0159473	0.0161963	0.0162346	0.015575	0.0165673	0.0155408	0.0155377	0.0167343	0.0158639	0.0158038	0.0168702	0.0163597	0.0161698
																	0.131539	0.016414	0.001299	0.0167873	0.016355	0.0156737	0.0155458	0.0157697	0.0157942	0.0152225	0.0169186	0.0156688	0.0159906	0.0159284	0.0153063	0.0163151	0.0153392	0.0153123	0.0165288	0.0156516	0.0156209	0.0166457	0.0161285	0.0159251
																	0.13236	0.017328	0.001299	0.0164747	0.0160833	0.0154541	0.0153044	0.015486	0.0155385	0.0149418	0.0166885	0.0153906	0.0157852	0.0156226	0.0150379	0.0160632	0.0151378	0.0150871	0.0163235	0.0154397	0.0154383	0.0164214	0.0158977	0.0156808
																	0.133181	0.016174	0.001292	0.016162	0.0158116	0.0152346	0.015063	0.0152023	0.0152828	0.0146612	0.0164583	0.0151124	0.0155798	0.0153167	0.0147695	0.0158113	0.0149364	0.014862	0.0161181	0.0152277	0.0152556	0.0161972	0.0156668	0.0154365
																	0.134003	0.01826	0.001302	0.015849	0.0155396	0.0150148	0.0148213	0.0149183	0.0150268	0.0143802	0.0162279	0.0148339	0.0153741	0.0150105	0.0145008	0.015559	0.0147348	0.0146366	0.0159126	0.0150154	0.0150727	0.0159727	0.0154356	0.0151918
																	0.134824	0.016265	0.001321	0.0155364	0.0152679	0.0147952	0.0145799	0.0146346	0.0147712	0.0140995	0.0159978	0.0145557	0.0151687	0.0147047	0.0142324	0.0153071	0.0145335	0.0144114	0.0157073	0.0148034	0.01489	0.0157485	0.0152047	0.0149475
																	0.135645	0.016844	0.001334	0.0152493	0.0150201	0.0146011	0.0143659	0.0143791	0.0145423	0.0138485	0.0157866	0.0143054	0.0149853	0.0144269	0.0139931	0.0150784	0.0143569	0.014214	0.0155227	0.0146153	0.0147296	0.0155457	0.0149984	0.0147282
																	0.136467	0.013921	0.001308	0.0149688	0.0147784	0.0144138	0.0141591	0.0141309	0.0143204	0.0136052	0.0155804	0.0140625	0.0148076	0.0141563	0.0137615	0.0148557	0.014187	0.0140239	0.0153435	0.0144334	0.0145751	0.0153484	0.0147986	0.0145155
																	0.137288	0.016099	0.001263	0.0146886	0.014537	0.0142267	0.0139526	0.0138831	0.0140988	0.0133622	0.0153744	0.0138199	0.0146302	0.0138861	0.0135301	0.0146332	0.0140173	0.0138341	0.0151646	0.0142517	0.0144207	0.0151514	0.014599	0.0143031
																	0.138109	0.015546	0.00132	0.0144085	0.0142957	0.0140396	0.0137461	0.0136352	0.0138773	0.0131192	0.0151684	0.0135772	0.0144528	0.0136159	0.0132987	0.0144108	0.0138475	0.0136442	0.0149856	0.01407	0.0142664	0.0149544	0.0143994	0.0140906
																	0.138931	0.016178	0.001312	0.014128	0.014054	0.0138523	0.0135393	0.0133871	0.0136554	0.012876	0.0149621	0.0133343	0.0142751	0.0133454	0.013067	0.0141881	0.0136776	0.0134541	0.0148065	0.0138881	0.0141119	0.0147572	0.0141996	0.013878
																	0.139752	0.016984	0.001247	0.0138478	0.0138126	0.0136652	0.0133328	0.0131392	0.0134338	0.012633	0.0147561	0.0130917	0.0140977	0.0130752	0.0128357	0.0139657	0.0135078	0.0132643	0.0146275	0.0137065	0.0139575	0.0145602	0.014	0.0136655
																	0.140573	0.014	0.001317	0.0135896	0.0135909	0.013498	0.0131482	0.0129149	0.013234	0.0124148	0.0145647	0.0128724	0.0139369	0.012829	0.0126283	0.013762	0.0133571	0.0130963	0.014464	0.0135431	0.0138195	0.0143796	0.0138198	0.0134732
																	0.141395	0.013271	0.001265	0.0133406	0.0133773	0.0133391	0.0129729	0.0127006	0.0130434	0.0122071	0.0143793	0.0126629	0.0137831	0.0125929	0.0124312	0.0135663	0.0132143	0.0129376	0.0143069	0.0133875	0.0136884	0.0142059	0.0136477	0.0132892
																	0.142216	0.013798	0.001202	0.013092	0.0131641	0.0131804	0.0127979	0.0124866	0.0128531	0.0119997	0.0141942	0.0124537	0.0136296	0.0123571	0.0122343	0.0133708	0.0130718	0.0127791	0.0141499	0.0132322	0.0135575	0.0140324	0.0134759	0.0131056
																	0.143037	0.013732	0.00127	0.0128433	0.0129508	0.0130218	0.0126228	0.0122725	0.0126627	0.0117923	0.0140091	0.0122444	0.013476	0.0121214	0.0120373	0.0131752	0.0129292	0.0126206	0.013993	0.0130768	0.0134265	0.0138589	0.0133041	0.0129219
																	0.143859	0.01592	0.001234	0.0125943	0.0127373	0.0128629	0.0124475	0.0120582	0.0124721	0.0115846	0.0138238	0.012035	0.0133223	0.0118853	0.0118402	0.0129795	0.0127865	0.0124619	0.0138359	0.0129212	0.0132954	0.0136853	0.0131321	0.0127381
																	0.14468	0.012531	0.001256	0.0123456	0.012524	0.0127042	0.0122724	0.0118442	0.0122817	0.0113772	0.0136387	0.0118257	0.0131687	0.0116495	0.0116433	0.012784	0.0126439	0.0123034	0.013679	0.0127658	0.0131645	0.0135118	0.0129603	0.0125544
																	0.145501	0.012555	0.001257	0.0121153	0.0123266	0.0125604	0.0121143	0.0116493	0.0121085	0.0111899	0.0134645	0.0116353	0.0130273	0.0114337	0.0114656	0.0126033	0.0125152	0.0121615	0.0135331	0.0126241	0.013045	0.0133505	0.0128032	0.0123863
																	0.146323	0.014913	0.001285	0.0118965	0.0121389	0.0124259	0.0119669	0.0114665	0.0119461	0.0110153	0.0132972	0.0114568	0.0128936	0.0112304	0.0113001	0.0124319	0.0123953	0.0120301	0.013394	0.0124909	0.0129327	0.0131967	0.0126554	0.0122281
																	0.147144	0.010398	0.001196	0.0116779	0.0119515	0.0122916	0.0118196	0.0112839	0.0117838	0.0108408	0.0131301	0.0112784	0.01276	0.0110274	0.0111347	0.0122607	0.0122756	0.0118988	0.013255	0.0123579	0.0128205	0.0130432	0.0125078	0.01207
																	0.147965	0.014461	0.001196	0.0114593	0.0117641	0.0121573	0.0116723	0.0111012	0.0116216	0.0106664	0.012963	0.0111001	0.0126264	0.0108243	0.0109694	0.0120895	0.0121558	0.0117676	0.013116	0.0122249	0.0127083	0.0128897	0.0123602	0.0119119
																	0.148787	0.015388	0.001212	0.0112405	0.0115764	0.0120228	0.0115249	0.0109184	0.0114591	0.0104918	0.0127956	0.0109215	0.0124927	0.0106211	0.0108038	0.0119181	0.0120359	0.0116361	0.0129769	0.0120917	0.012596	0.0127359	0.0122124	0.0117536
																	0.149608	0.013732	0.001276	0.0110219	0.011389	0.0118884	0.0113776	0.0107358	0.0112969	0.0103173	0.0126285	0.0107432	0.0123591	0.010418	0.0106385	0.0117469	0.0119161	0.0115048	0.012838	0.0119587	0.0124839	0.0125824	0.0120648	0.0115955
																	0.150429	0.012424	0.001192	0.0108182	0.0112139	0.0117647	0.0112429	0.0105682	0.0111476	0.0101586	0.0124694	0.0105795	0.0122342	0.010231	0.0104879	0.011587	0.0118061	0.0113856	0.0127065	0.0118355	0.0123793	0.0124376	0.011928	0.0114491
																	0.151251	0.01292	0.001155	0.0106278	0.0110499	0.0116506	0.0111195	0.0104141	0.0110101	0.0100142	0.0123175	0.0104291	0.0121169	0.0100585	0.0103508	0.0114375	0.0117048	0.0112773	0.0125816	0.011721	0.0122815	0.0123005	0.011801	0.0113132
																	0.152072	0.010513	0.001197	0.0104376	0.010886	0.0115366	0.0109963	0.0102602	0.0108728	0.00986983	0.0121658	0.0102788	0.0119998	0.00988616	0.0102138	0.011288	0.0116037	0.0111691	0.0124569	0.0116067	0.0121839	0.0121636	0.0116741	0.0111775
																	0.152893	0.01136	0.001181	0.0102474	0.0107221	0.0114226	0.010873	0.0101063	0.0107354	0.00972551	0.0120141	0.0101286	0.0118826	0.00971383	0.0100769	0.0111386	0.0115025	0.0110609	0.0123322	0.0114924	0.0120863	0.0120267	0.0115472	0.0110418
																	0.153715	0.013653	0.001225	0.010057	0.0105581	0.0113085	0.0107496	0.00995222	0.0105979	0.00958102	0.0118622	0.00997817	0.0117654	0.00954129	0.00993975	0.0109891	0.0114013	0.0109525	0.0122073	0.011378	0.0119886	0.0118896	0.0114201	0.0109059
																	0.154536	0.014108	0.001178	0.00986687	0.0103942	0.0111945	0.0106264	0.00979833	0.0104605	0.0094367	0.0117104	0.00982793	0.0116482	0.00936897	0.00980279	0.0108396	0.0113001	0.0108443	0.0120826	0.0112637	0.0118909	0.0117528	0.0112932	0.0107701
																	0.155357	0.011983	0.00124	0.00968821	0.0102396	0.0110877	0.010512	0.00965567	0.0103326	0.00930411	0.0115645	0.00968864	0.0115369	0.00920897	0.00967672	0.0106987	0.0112054	0.0107443	0.0119627	0.011156	0.011798	0.0116218	0.0111739	0.0106428
																	0.156179	0.011146	0.001183	0.0095243	0.0100968	0.0109902	0.0104089	0.00952744	0.0102167	0.00918663	0.0114258	0.00956341	0.0114329	0.00906482	0.00956467	0.0105685	0.0111189	0.010655	0.0118489	0.0110569	0.0117111	0.0114984	0.0110642	0.0105262
																	0.157	0.011323	0.001252	0.00936059	0.00995424	0.0108927	0.010306	0.00939937	0.010101	0.00906929	0.0112873	0.00943833	0.011329	0.00892085	0.00945275	0.0104384	0.0110326	0.0105657	0.0117352	0.0109579	0.0116243	0.0113752	0.0109547	0.0104098
																	0.157821	0.010207	0.001193	0.00919688	0.00981166	0.0107953	0.010203	0.0092713	0.00998535	0.00895195	0.0111489	0.00931325	0.0112252	0.00877687	0.00934084	0.0103084	0.0109462	0.0104765	0.0116215	0.0108589	0.0115375	0.011252	0.0108451	0.0102933
																	0.158643	0.010696	0.001218	0.00903297	0.0096689	0.0106977	0.0101	0.00914308	0.00986951	0.00883446	0.0110102	0.00918802	0.0111212	0.00863272	0.00922879	0.0101782	0.0108597	0.0103871	0.0115077	0.0107597	0.0114506	0.0111286	0.0107355	0.0101767
																	0.159464	0.011009	0.001278	0.00886926	0.00952632	0.0106003	0.00999701	0.00901501	0.00975381	0.00871712	0.0108717	0.00906294	0.0110173	0.00848875	0.00911688	0.0100482	0.0107734	0.0102979	0.011394	0.0106607	0.0113638	0.0110054	0.0106259	0.0100603
																	0.160285	0.009971	0.001218	0.00871398	0.00939036	0.0105074	0.00989986	0.00889485	0.00964453	0.00860801	0.0107372	0.00894555	0.0109171	0.00835372	0.00901247	0.00992404	0.010691	0.0102138	0.0112831	0.010566	0.0112797	0.010886	0.0105213	0.0099495
																	0.161107	0.011257	0.00124	0.0085744	0.00926672	0.0104229	0.00981351	0.00878945	0.00954719	0.00851425	0.01061	0.00884248	0.0108237	0.00823537	0.00892209	0.00981094	0.0106158	0.0101396	0.0111776	0.0104791	0.0112005	0.0107737	0.0104259	0.00984926
																	0.161928	0.01015	0.001196	0.00843499	0.00914322	0.0103385	0.00972726	0.00868418	0.00944997	0.00842061	0.010483	0.00873954	0.0107304	0.00811717	0.00883182	0.00969797	0.0105408	0.0100654	0.0110722	0.0103924	0.0111214	0.0106616	0.0103306	0.00974915
																	0.162749	0.010698	0.001189	0.00829559	0.00901973	0.0102541	0.009641	0.00857891	0.00935275	0.00832697	0.0103559	0.0086366	0.010637	0.00799897	0.00874154	0.00958501	0.0104657	0.00999116	0.0109668	0.0103056	0.0110422	0.0105495	0.0102353	0.00964902
																	0.163571	0.007486	0.001169	0.00815601	0.00889608	0.0101696	0.00955465	0.0084735	0.00925541	0.00823322	0.0102287	0.00853353	0.0105436	0.00788062	0.00865116	0.00947191	0.0103906	0.00991688	0.0108613	0.0102188	0.010963	0.0104372	0.0101398	0.00954878
																	0.164392	0.008467	0.001209	0.0080166	0.00877259	0.0100852	0.0094684	0.00836823	0.00915819	0.00813958	0.0101017	0.00843059	0.0104502	0.00776241	0.00856089	0.00935894	0.0103155	0.00984268	0.0107559	0.010132	0.0108839	0.0103251	0.0100445	0.00944866
																	0.165213	0.011329	0.001311	0.0078829	0.0086535	0.0100034	0.00938559	0.00826807	0.00906498	0.00805123	0.00997724	0.0083326	0.010359	0.00765018	0.00847535	0.00924985	0.0102426	0.00977145	0.010652	0.0100478	0.0108061	0.0102152	0.00995213	0.00935206
																	0.166035	0.010709	0.001269	0.00776536	0.00854686	0.00992882	0.00931255	0.00818242	0.0089831	0.00797786	0.00986008	0.00824866	0.0102738	0.00755488	0.00840324	0.00915169	0.0101758	0.00970861	0.0105526	0.00997056	0.010732	0.0101119	0.00986806	0.00926544
																	0.166856	0.009322	0.001237	0.00764797	0.00844036	0.00985435	0.00923959	0.00809687	0.00890132	0.00790459	0.00974306	0.00816482	0.0101887	0.00745969	0.00833121	0.00905364	0.010109	0.00964584	0.0104533	0.00989342	0.0106579	0.0100087	0.0097841	0.00917892
																	0.167677	0.010664	0.001244	0.00753057	0.00833385	0.00977987	0.00916664	0.00801132	0.00881954	0.00783131	0.00962605	0.00808097	0.0101036	0.00736451	0.00825919	0.0089556	0.0100422	0.00958307	0.010354	0.00981628	0.0105839	0.00990549	0.00970014	0.00909241
																	0.168499	0.010156	0.001155	0.00741303	0.00822722	0.00970531	0.00909359	0.00792567	0.00873767	0.00775795	0.00950889	0.00799703	0.0100184	0.00726921	0.00818708	0.00885744	0.0099754	0.00952023	0.0102546	0.00973905	0.0105097	0.00980216	0.00961608	0.00900579
																	0.16932	0.007419	0.001177	0.00729564	0.00812071	0.00963084	0.00902064	0.00784012	0.00865589	0.00768467	0.00939187	0.00791318	0.00993325	0.00717402	0.00811505	0.0087594	0.00990863	0.00945746	0.0101553	0.00966191	0.0104357	0.00969895	0.00953212	0.00891927
																	0.170141	0.008343	0.001244	0.00718161	0.00801678	0.0095576	0.00894943	0.00775744	0.00857627	0.00761433	0.00927639	0.00783211	0.00984921	0.0070823	0.0080456	0.00866357	0.00984285	0.00939609	0.0100568	0.00958603	0.0103622	0.00959697	0.00944967	0.00883466
																	0.170963	0.008937	0.001285	0.00708375	0.00792517	0.00949025	0.00888659	0.00768849	0.00850701	0.00755804	0.00916818	0.00776431	0.00977033	0.0070072	0.00798847	0.00857834	0.00978172	0.00934141	0.00996181	0.00951614	0.0102911	0.00950083	0.00937442	0.00875918
																	0.171784	0.008975	0.001202	0.006986	0.00783367	0.00942298	0.00882383	0.00761963	0.00843784	0.00750181	0.00906011	0.00769659	0.00969153	0.00693219	0.0079314	0.00849321	0.00972066	0.00928679	0.00986698	0.00944633	0.0102201	0.00940481	0.00929927	0.00868379
																	0.172605	0.008906	0.001229	0.00688825	0.00774218	0.0093557	0.00876106	0.00755077	0.00836866	0.00744559	0.00895203	0.00762887	0.00961274	0.00685719	0.00787434	0.00840809	0.0096596	0.00923218	0.00977215	0.00937653	0.0101491	0.00930878	0.00922412	0.0086084
																	0.173427	0.008814	0.001289	0.00679038	0.00765057	0.00928835	0.00869822	0.00748183	0.0082994	0.0073893	0.00884383	0.00756107	0.00953385	0.00678209	0.0078172	0.00832285	0.00959847	0.00917749	0.0096772	0.00930664	0.0100781	0.00921264	0.00914888	0.00853292
																	0.174248	0.0107	0.001375	0.00669263	0.00755907	0.00922108	0.00863546	0.00741297	0.00823023	0.00733308	0.00873575	0.00749335	0.00945506	0.00670708	0.00776014	0.00823773	0.00953741	0.00912288	0.00958236	0.00923684	0.0100071	0.00911661	0.00907373	0.00845753
																	0.175069	0.011	0.001329	0.00659634	0.00746867	0.00915422	0.00857332	0.00734527	0.00816189	0.00727802	0.00862836	0.00742675	0.00937667	0.00663353	0.00770407	0.00815353	0.00947666	0.0090687	0.00948781	0.00916749	0.00993622	0.00902107	0.00899913	0.00838289
																	0.175891	0.005288	0.001259	0.00651575	0.00739023	0.00909179	0.00851792	0.0072901	0.00810265	0.00723559	0.0085283	0.00737224	0.00930262	0.00657577	0.00765879	0.00807937	0.00941914	0.00901931	0.00939619	0.00910306	0.00986673	0.00893078	0.00893049	0.00831634
																	0.176712	0.007212	0.001314	0.00643526	0.00731188	0.00902945	0.00846259	0.00723499	0.00804349	0.0071932	0.00842836	0.00731779	0.00922867	0.00651807	0.00761357	0.00800529	0.00936168	0.00896998	0.00930469	0.00903872	0.00979732	0.0088406	0.00886193	0.00824988
																	0.177533	0.006956	0.001213	0.00635478	0.00723353	0.0089671	0.00840726	0.00717989	0.00798432	0.00715082	0.00832842	0.00726334	0.00915471	0.00646038	0.00756835	0.00793122	0.00930423	0.00892065	0.00921318	0.00897437	0.00972791	0.00875041	0.00879338	0.00818341
																	0.178355	0.010495	0.001311	0.00627419	0.00715508	0.00890467	0.00835186	0.00712472	0.00792508	0.00710839	0.00822837	0.00720883	0.00908066	0.00640262	0.00752307	0.00785706	0.0092467	0.00887126	0.00912156	0.00890994	0.00965842	0.00866012	0.00872474	0.00811687
																	0.179176	0.009441	0.001291	0.0061937	0.00707673	0.00884232	0.00829653	0.00706962	0.00786591	0.00706601	0.00812843	0.00715439	0.0090067	0.00634492	0.00747784	0.00778299	0.00918925	0.00882193	0.00903006	0.00884559	0.00958901	0.00856993	0.00865618	0.0080504
																	0.179997	0.008279	0.001276	0.00611322	0.00699838	0.00877997	0.0082412	0.00701451	0.00780674	0.00702362	0.00802849	0.00709994	0.00893274	0.00628723	0.00743262	0.00770892	0.00913179	0.0087726	0.00893855	0.00878124	0.0095196	0.00847975	0.00858763	0.00798394
																	0.180819	0.008785	0.001261	0.0060475	0.00693132	0.00872063	0.00819085	0.0069703	0.00775517	0.00699195	0.00793598	0.00705599	0.00886239	0.00624392	0.00739627	0.00764407	0.00907621	0.00872607	0.00884958	0.00872075	0.00945068	0.00839431	0.0085237	0.00792438
																	0.18164	0.009326	0.001235	0.00598192	0.00686439	0.00866137	0.00814057	0.00692618	0.0077037	0.00696037	0.0078436	0.00701214	0.00879213	0.00620072	0.00736	0.00757933	0.0090207	0.0086796	0.00876072	0.00866034	0.00938185	0.008309	0.00845987	0.00786493
																	0.182461	0.008163	0.001295	0.00591633	0.00679745	0.00860211	0.0080903	0.00688207	0.00765222	0.00692878	0.00775123	0.00696829	0.00872188	0.00615751	0.00732373	0.0075146	0.00896518	0.00863313	0.00867186	0.00859993	0.00931302	0.00822369	0.00839604	0.00780547
																	0.183283	0.010539	0.001279	0.00585067	0.00673044	0.00854278	0.00803996	0.0068379	0.00760068	0.00689715	0.00765874	0.00692439	0.00865154	0.00611426	0.00728741	0.00744979	0.00890961	0.00858661	0.00858289	0.00853945	0.00924411	0.00813827	0.00833213	0.00774594
																	0.184104	0.007606	0.001337	0.00578509	0.0066635	0.00848352	0.00798969	0.00679378	0.0075492	0.00686556	0.00756636	0.00688053	0.00858128	0.00607105	0.00725114	0.00738505	0.0088541	0.00854014	0.00849403	0.00847904	0.00917528	0.00805296	0.0082683	0.00768648
																	0.184925	0.006038	0.001281	0.00571951	0.00659657	0.00842426	0.00793942	0.00674966	0.00749772	0.00683397	0.00747399	0.00683668	0.00851103	0.00602785	0.00721487	0.00732032	0.00879858	0.00849368	0.00840517	0.00841863	0.00910645	0.00796764	0.00820447	0.00762702
																	0.185747	0.006892	0.001273	0.00566533	0.00653847	0.00836646	0.00789189	0.00671315	0.00745134	0.00680959	0.00738801	0.00680017	0.00844331	0.00599529	0.00718432	0.00726256	0.00874365	0.00844797	0.00831835	0.00836066	0.00903754	0.00788607	0.00814347	0.00757238
																	0.186568	0.008046	0.001311	0.00561237	0.00648135	0.00830889	0.0078447	0.00667746	0.00740553	0.00678597	0.00730278	0.00676445	0.00837593	0.00596385	0.00715439	0.00720558	0.00868885	0.00840241	0.00823184	0.00830302	0.00896871	0.00780498	0.00808283	0.00751829
																	0.187389	0.007675	0.001343	0.00555941	0.00642422	0.00825132	0.00779752	0.00664177	0.00735972	0.00676234	0.00721756	0.00672873	0.00830856	0.00593241	0.00712446	0.0071486	0.00863404	0.00835684	0.00814534	0.00824537	0.00889988	0.00772389	0.0080222	0.00746421
																	0.188211	0.004299	0.001263	0.00550639	0.00636702	0.00819368	0.00775027	0.00660603	0.00731386	0.00673869	0.00713224	0.00669297	0.0082411	0.00590093	0.00709449	0.00709155	0.00857917	0.00831122	0.00805873	0.00818765	0.00883097	0.00764271	0.00796149	0.00741006
																	0.189032	0.008655	0.001287	0.00545343	0.00630989	0.00813611	0.00770308	0.00657034	0.00726805	0.00671507	0.00704701	0.00665725	0.00817373	0.00586948	0.00706456	0.00703458	0.00852437	0.00826566	0.00797223	0.00813001	0.00876215	0.00756162	0.00790085	0.00735597
																	0.189853	0.007233	0.001317	0.00540047	0.00625276	0.00807854	0.0076559	0.00653465	0.00722224	0.00669145	0.00696179	0.00662153	0.00810635	0.00583804	0.00703463	0.0069776	0.00846956	0.00822009	0.00788573	0.00807236	0.00869332	0.00748053	0.00784022	0.00730189
																	0.190675	0.007705	0.001317	0.00535604	0.00620241	0.00802147	0.0076099	0.00650394	0.00717962	0.00667224	0.0068821	0.00659063	0.0080408	0.00581411	0.00700798	0.00692573	0.00841457	0.00817397	0.00780107	0.00801619	0.00862422	0.00740251	0.00778114	0.00725103
																	0.191496	0.006545	0.00129	0.00531353	0.0061536	0.0079646	0.00756424	0.00647436	0.00713777	0.00665403	0.00680374	0.00656082	0.00797575	0.00579185	0.00698209	0.00687506	0.00835962	0.0081278	0.00771695	0.00796042	0.00855518	0.00732527	0.0077225	0.00720096
																	0.192317	0.005832	0.001365	0.00527103	0.00610479	0.00790773	0.00751857	0.00644478	0.00709591	0.00663582	0.00672537	0.00653102	0.00791069	0.00576959	0.0069562	0.00682439	0.00830467	0.00808163	0.00763282	0.00790465	0.00848613	0.00724803	0.00766385	0.00715088
																	0.193139	0.007229	0.00132	0.00522847	0.00605592	0.00785078	0.00747285	0.00641516	0.007054	0.00661758	0.00664691	0.00650117	0.00784555	0.0057473	0.00693028	0.00677365	0.00824965	0.0080354	0.0075486	0.00784882	0.00841699	0.0071707	0.00760513	0.00710075
																	0.19396	0.007169	0.001279	0.00518597	0.00600711	0.00779391	0.00742718	0.00638558	0.00701215	0.00659937	0.00656854	0.00647137	0.0077805	0.00572504	0.00690439	0.00672298	0.0081947	0.00798923	0.00746447	0.00779305	0.00834794	0.00709346	0.00754649	0.00705067
																	0.194781	0.007451	0.001355	0.00514346	0.0059583	0.00773704	0.00738152	0.006356	0.00697029	0.00658115	0.00649017	0.00644156	0.00771544	0.00570277	0.0068785	0.0066723	0.00813975	0.00794306	0.00738035	0.00773728	0.00827889	0.00701622	0.00748784	0.00700059
																	0.195603	0.007538	0.001245	0.0051071	0.00591453	0.00768015	0.00733606	0.00632938	0.00693025	0.00656523	0.00641657	0.00641464	0.00765175	0.00568547	0.0068541	0.00662523	0.00808424	0.00789561	0.00729806	0.00768237	0.00820963	0.0069416	0.00742993	0.00695259
																	0.196424	0.004386	0.001293	0.00507303	0.00587267	0.00762334	0.00729075	0.00630389	0.00689093	0.00655017	0.00634482	0.0063888	0.00758866	0.00567	0.00683028	0.00657954	0.00802862	0.00784778	0.00721657	0.00762786	0.00814041	0.00686805	0.00737237	0.00690543
																	0.197245	0.006017	0.001308	0.00503896	0.00583081	0.00756654	0.00724543	0.00627839	0.00685161	0.00653511	0.00627308	0.00636296	0.00752557	0.00565453	0.00680646	0.00653386	0.007973	0.00779994	0.00713508	0.00757335	0.00807119	0.0067945	0.00731482	0.00685826
																	0.198067	0.004522	0.001353	0.00500485	0.00578889	0.00750967	0.00720007	0.00625285	0.00681224	0.00652003	0.00620124	0.00633709	0.0074624	0.00563904	0.00678261	0.00648811	0.00791732	0.00775204	0.00705349	0.00751877	0.00800188	0.00672086	0.00725719	0.00681103
																	0.198888	0.004154	0.00132	0.00497078	0.00574703	0.00745286	0.00715476	0.00622735	0.00677292	0.00650497	0.00612949	0.00631125	0.00739931	0.00562357	0.0067588	0.00644243	0.0078617	0.0077042	0.006972	0.00746426	0.00793266	0.00664731	0.00719964	0.00676386
																	0.199709	0.00496	0.001312	0.00493671	0.00570517	0.00739606	0.00710945	0.00620185	0.0067336	0.00648991	0.00605774	0.00628541	0.00733622	0.00560809	0.00673498	0.00639674	0.00780608	0.00765636	0.00689051	0.00740975	0.00786344	0.00657375	0.00714208	0.00671669
																	0.200531	0.008825	0.001287	0.00490686	0.00566693	0.00733903	0.0070638	0.00617784	0.00669515	0.00647562	0.00599005	0.00626103	0.0072742	0.00559559	0.00671142	0.00635345	0.00774981	0.00760697	0.00681089	0.00735572	0.00779418	0.00650249	0.00708476	0.00667079
																	0.201352	0.007396	0.001364	0.00487937	0.00563075	0.00728199	0.00701805	0.00615468	0.00665724	0.00646177	0.0059247	0.00623749	0.00721289	0.00558474	0.00668806	0.00631156	0.00769329	0.00755681	0.00673245	0.00730206	0.00772504	0.00643262	0.00702768	0.00662566
																	0.202173	0.007293	0.001296	0.00485188	0.00559458	0.00722495	0.0069723	0.00613151	0.00661933	0.00644793	0.00585935	0.00621396	0.00715157	0.00557389	0.00666469	0.00626967	0.00763677	0.00750665	0.00665401	0.0072484	0.00765589	0.00636275	0.00697059	0.00658053
																	0.202995	0.007461	0.001323	0.00482436	0.00555836	0.00716784	0.00692649	0.00610832	0.00658138	0.00643407	0.00579392	0.00619039	0.00709017	0.00556303	0.00664129	0.00622773	0.00758018	0.00745643	0.00657548	0.00719467	0.00758667	0.00629279	0.00691344	0.00653535
																	0.203816	0.006548	0.001361	0.00479688	0.00552218	0.00711079	0.00688074	0.00608516	0.00654347	0.00642023	0.00572857	0.00616685	0.00702886	0.00555218	0.00661793	0.00618584	0.00752366	0.00740627	0.00649703	0.007141	0.00751752	0.00622292	0.00685635	0.00649022
																	0.204637	0.005913	0.001235	0.00476939	0.005486	0.00705375	0.00683499	0.006062	0.00650556	0.00640638	0.00566322	0.00614331	0.00696754	0.00554133	0.00659456	0.00614395	0.00746714	0.00735611	0.00641859	0.00708734	0.00744838	0.00615304	0.00679927	0.00644509
																	0.205459	0.006058	0.001229	0.00474463	0.00545232	0.00699648	0.00678869	0.00603932	0.00646792	0.00639231	0.00560124	0.00612026	0.00690709	0.00553198	0.0065707	0.00610354	0.00741004	0.00730443	0.00634203	0.00703396	0.00737941	0.00608519	0.00674217	0.00640069
																	0.20628	0.007005	0.00134	0.00472207	0.00542068	0.00693916	0.00674205	0.00601705	0.00643057	0.00637809	0.00554206	0.00609764	0.00684747	0.00552384	0.00654651	0.0060644	0.00735262	0.00725167	0.00626713	0.00698091	0.00731073	0.00601909	0.00668518	0.00635695
																	0.207101	0.007027	0.001301	0.00469951	0.00538904	0.00688183	0.0066954	0.00599479	0.00639321	0.00636387	0.00548288	0.00607502	0.00678785	0.0055157	0.00652231	0.00602525	0.00729519	0.00719891	0.00619223	0.00692786	0.00724206	0.00595298	0.00662819	0.0063132
																	0.207923	0.008098	0.001336	0.00467692	0.00535736	0.00682444	0.0066487	0.0059725	0.00635582	0.00634963	0.00542362	0.00605237	0.00672815	0.00550754	0.00649809	0.00598605	0.0072377	0.00714608	0.00611723	0.00687475	0.00717329	0.00588679	0.00657113	0.00626941
																	0.208744	0.007427	0.001325	0.00465436	0.00532571	0.00676712	0.00660206	0.00595024	0.00631846	0.0063354	0.00536444	0.00602975	0.00666853	0.0054994	0.00647389	0.0059469	0.00718027	0.00709332	0.00604233	0.0068217	0.00710462	0.00582069	0.00651414	0.00622567
																	0.209565	0.007767	0.001357	0.0046318	0.00529407	0.00670979	0.00655542	0.00592798	0.00628111	0.00632118	0.00530526	0.00600713	0.00660891	0.00549126	0.0064497	0.00590776	0.00712284	0.00704055	0.00596743	0.00676866	0.00703594	0.00575458	0.00645715	0.00618193
																	0.210387	0.006754	0.001334	0.00461085	0.00526404	0.00665234	0.00650822	0.00590557	0.00624369	0.00630617	0.00524879	0.00598439	0.00655001	0.0054836	0.00642464	0.00586942	0.00706501	0.00698651	0.00589434	0.00671579	0.00696761	0.00569024	0.00640006	0.00613856
																	0.211208	0.004929	0.001337	0.00459175	0.00523589	0.0065949	0.00646052	0.00588307	0.00620628	0.0062903	0.0051955	0.00596159	0.00649209	0.00547652	0.00639867	0.0058321	0.00700685	0.00693118	0.00582347	0.00666327	0.00689986	0.00562804	0.00634301	0.00609574
																	0.212029	0.005108	0.001317	0.00457266	0.00520774	0.00653746	0.00641283	0.00586056	0.00616888	0.00627444	0.00514222	0.00593878	0.00643417	0.00546943	0.0063727	0.00579478	0.0069487	0.00687585	0.00575261	0.00661074	0.00683211	0.00556583	0.00628596	0.00605292
																	0.212851	0.00677	0.001383	0.00455355	0.00517956	0.00647995	0.00636507	0.00583803	0.00613143	0.00625855	0.00508887	0.00591595	0.00637617	0.00546233	0.0063467	0.00575742	0.00689048	0.00682046	0.00568166	0.00655815	0.00676427	0.00550356	0.00622883	0.00601005
																	0.213672	0.005415	0.001345	0.00453446	0.00515141	0.00642251	0.00631738	0.00581553	0.00609402	0.00624269	0.00503559	0.00589314	0.00631825	0.00545524	0.00632073	0.0057201	0.00683233	0.00676513	0.0056108	0.00650563	0.00669652	0.00544136	0.00617178	0.00596723
																	0.214493	0.00378	0.001256	0.00451537	0.00512327	0.00636507	0.00626968	0.00579302	0.00605662	0.00622682	0.00498231	0.00587034	0.00626032	0.00544816	0.00629476	0.00568278	0.00677418	0.00670979	0.00553993	0.0064531	0.00662876	0.00537915	0.00611473	0.00592441
																	0.215315	0.004993	0.001389	0.0044971	0.00509607	0.00630764	0.00622156	0.00577007	0.006019	0.00620995	0.0049311	0.00584711	0.006203	0.00544094	0.00626783	0.00564582	0.0067158	0.00665353	0.00547071	0.00640072	0.00656147	0.00531843	0.00605759	0.00588177
																	0.216136	0.006895	0.001367	0.00448024	0.00507048	0.0062504	0.0061729	0.00574647	0.00598115	0.00619151	0.0048834	0.00582329	0.00614683	0.00543354	0.00623946	0.00560956	0.00665723	0.00659594	0.00540434	0.00634873	0.00649512	0.00526028	0.00600049	0.00583957
																	0.216957	0.006115	0.001323	0.00446337	0.0050449	0.00619316	0.00612423	0.00572287	0.0059433	0.00617307	0.00483571	0.00579947	0.00609066	0.00542613	0.00621108	0.0055733	0.00659867	0.00653834	0.00533798	0.00629674	0.00642878	0.00520212	0.00594339	0.00579736
																	0.217779	0.005612	0.001342	0.00444648	0.00501928	0.00613585	0.00607551	0.00569924	0.0059054	0.00615461	0.00478795	0.00577561	0.00603441	0.00541872	0.00618267	0.005537	0.00654004	0.00648068	0.00527153	0.00624469	0.00636235	0.0051439	0.00588623	0.00575511
																	0.2186	0.005288	0.001271	0.00442961	0.00499369	0.00607861	0.00602685	0.00567564	0.00586756	0.00613617	0.00474025	0.00575179	0.00597824	0.00541131	0.00615429	0.00550074	0.00648147	0.00642309	0.00520517	0.0061927	0.00629601	0.00508575	0.00582913	0.0057129
																	0.219421	0.002593	0.001336	0.00441274	0.00496811	0.00602137	0.00597819	0.00565204	0.00582971	0.00611772	0.00469255	0.00572797	0.00592207	0.00540391	0.00612592	0.00546448	0.00642291	0.00636549	0.0051388	0.00614071	0.00622966	0.00502759	0.00577203	0.0056707
																	0.220243	0.005616	0.001317	0.0043962	0.00494301	0.00596425	0.00592927	0.00562791	0.00579162	0.00609831	0.00464634	0.00570364	0.00586637	0.00539608	0.00609669	0.00542831	0.00636427	0.00630731	0.00507379	0.00608884	0.00616379	0.0049706	0.0057149	0.00562858
																	0.221064	0.007768	0.001343	0.00438051	0.00491917	0.00590763	0.00587993	0.00560263	0.00575313	0.00607667	0.00460386	0.00567822	0.00581203	0.00538726	0.00606556	0.0053925	0.0063057	0.00624797	0.0050123	0.00603748	0.00609932	0.00491661	0.00565793	0.00558682
																	0.221885	0.003537	0.001317	0.00436482	0.00489532	0.00585101	0.00583059	0.00557735	0.00571463	0.00605504	0.00456139	0.0056528	0.00575769	0.00537844	0.00603443	0.00535668	0.00624713	0.00618863	0.0049508	0.00598612	0.00603485	0.00486262	0.00560096	0.00554507
																	0.222707	0.00534	0.001334	0.00434912	0.00487145	0.00579432	0.00578119	0.00555204	0.00567609	0.00603337	0.00451886	0.00562735	0.00570328	0.00536961	0.00600327	0.00532083	0.00618849	0.00612922	0.00488922	0.00593469	0.0059703	0.00480857	0.00554392	0.00550326
																	0.223528	0.004201	0.001342	0.00433343	0.00484761	0.0057377	0.00573185	0.00552676	0.0056376	0.00601173	0.00447638	0.00560193	0.00564894	0.0053608	0.00597214	0.00528501	0.00612992	0.00606987	0.00482772	0.00588333	0.00590583	0.00475458	0.00548695	0.0054615
																	0.224349	0.005309	0.001369	0.00431774	0.00482377	0.00568108	0.00568251	0.00550148	0.0055991	0.00599009	0.0044339	0.00557651	0.0055946	0.00535198	0.00594101	0.0052492	0.00607135	0.00601053	0.00476623	0.00583197	0.00584136	0.00470059	0.00542997	0.00541975
																	0.225171	0.006373	0.00135	0.00430211	0.00480012	0.00562461	0.00563306	0.00547575	0.00556042	0.00596769	0.00439237	0.00555065	0.00554059	0.00534268	0.00590925	0.00521334	0.00601281	0.00595089	0.00470572	0.0057807	0.00577729	0.00464741	0.00537302	0.00537802
																	0.225992	0.006125	0.001335	0.00428677	0.00477732	0.00556908	0.00558347	0.00544846	0.00552123	0.00594251	0.00435471	0.00552329	0.00548817	0.00533163	0.00587528	0.00517751	0.00595469	0.00589047	0.00464934	0.00573011	0.00571512	0.00459765	0.00531645	0.00533666
																	0.226813	0.006023	0.001332	0.00427143	0.00475452	0.00551355	0.00553388	0.00542116	0.00548205	0.00591734	0.00431704	0.00549593	0.00543576	0.00532057	0.0058413	0.00514168	0.00589657	0.00583005	0.00459295	0.00567952	0.00565295	0.00454788	0.00525988	0.0052953
																	0.227635	0.004166	0.001319	0.00425607	0.0047317	0.00545795	0.00548423	0.00539383	0.00544282	0.00589213	0.00427933	0.00546853	0.00538327	0.00530951	0.00580729	0.00510581	0.00583839	0.00576955	0.0045365	0.00562887	0.0055907	0.00449806	0.00520325	0.00525389
																	0.228456	0.003097	0.001351	0.00424073	0.0047089	0.00540242	0.00543463	0.00536654	0.00540363	0.00586696	0.00424167	0.00544116	0.00533086	0.00529845	0.00577332	0.00506998	0.00578027	0.00570912	0.00448012	0.00557828	0.00552853	0.0044483	0.00514668	0.00521253
																	0.229277	0.003725	0.001391	0.0042254	0.0046861	0.00534688	0.00538504	0.00533924	0.00536445	0.00584178	0.004204	0.0054138	0.00527844	0.0052874	0.00573934	0.00503416	0.00572215	0.0056487	0.00442374	0.00552769	0.00546636	0.00439854	0.00509012	0.00517117
																	0.230099	0.007799	0.001372	0.00421	0.00466333	0.00529147	0.00533542	0.00531166	0.00532514	0.00581614	0.00416682	0.00538615	0.0052262	0.00527599	0.005705	0.00499825	0.00566408	0.00558816	0.00436792	0.00547715	0.00540443	0.00434922	0.00503357	0.0051298
																	0.23092	0.005265	0.001359	0.00419437	0.004641	0.00523751	0.0052861	0.00528223	0.00528535	0.00578736	0.00413352	0.0053567	0.0051758	0.00526213	0.00566832	0.00496211	0.0056069	0.00552742	0.00431677	0.00542752	0.00534492	0.00430368	0.00497778	0.00508887
																	0.231741	0.004778	0.001303	0.00417874	0.00461866	0.00518354	0.00523678	0.0052528	0.00524555	0.00575857	0.00410022	0.00532725	0.0051254	0.00524827	0.00563163	0.00492597	0.00554972	0.00546668	0.00426562	0.00537788	0.00528541	0.00425815	0.00492198	0.00504794
																	0.232563	0.007462	0.001398	0.00416309	0.0045963	0.00512951	0.0051874	0.00522334	0.00520571	0.00572975	0.00406689	0.00529776	0.00507493	0.0052344	0.0055949	0.00488978	0.00549247	0.00540586	0.00421441	0.00532818	0.00522583	0.00421255	0.00486612	0.00500696
																	0.233384	0.006248	0.001351	0.00414745	0.00457397	0.00507554	0.00513808	0.00519391	0.00516592	0.00570096	0.00403359	0.00526831	0.00502453	0.00522054	0.00555821	0.00485364	0.00543529	0.00534512	0.00416325	0.00527855	0.00516632	0.00416701	0.00481032	0.00496603
																	0.234205	0.003836	0.001397	0.00413182	0.00455163	0.00502158	0.00508876	0.00516448	0.00512613	0.00567217	0.0040003	0.00523887	0.00497413	0.00520669	0.00552153	0.0048175	0.00537811	0.00528438	0.0041121	0.00522891	0.0051068	0.00412147	0.00475453	0.00492509
																	0.235027	0.003534	0.001403	0.00411615	0.00452927	0.00496761	0.0050394	0.00513495	0.00508627	0.00564323	0.00396709	0.00520931	0.00492373	0.00519271	0.00548472	0.0047813	0.00532091	0.00522358	0.00406106	0.00517925	0.00504732	0.00407602	0.00469871	0.00488413
																	0.235848	0.004816	0.001393	0.00409976	0.00450694	0.00491567	0.00499092	0.00510345	0.00504605	0.00561098	0.0039377	0.00517782	0.00487543	0.00517572	0.00544563	0.00474471	0.00526514	0.00516332	0.00401512	0.00513078	0.00499075	0.00403463	0.0046441	0.00484373
																	0.236669	0.00252	0.001304	0.00408337	0.00448462	0.00486372	0.00494244	0.00507196	0.00500583	0.00557872	0.00390832	0.00514632	0.00482714	0.00515874	0.00540654	0.00470811	0.00520938	0.00510307	0.00396917	0.0050823	0.00493419	0.00399324	0.0045895	0.00480333
																	0.237491	0.00412	0.001359	0.00406697	0.00446226	0.00481171	0.00489389	0.00504042	0.00496556	0.00554643	0.00387889	0.00511479	0.00477878	0.00514173	0.0053674	0.00467146	0.00515355	0.00504275	0.00392317	0.00503376	0.00487756	0.0039518	0.00453483	0.00476289
																	0.238312	0.003378	0.00128	0.00405058	0.00443994	0.00475977	0.00484541	0.00500893	0.00492534	0.00551417	0.00384951	0.00508329	0.00473048	0.00512475	0.00532831	0.00463487	0.00509778	0.0049825	0.00387722	0.00498528	0.004821	0.00391041	0.00448022	0.00472249
																	0.239133	0.004922	0.001418	0.0040342	0.00441761	0.00470782	0.00479693	0.00497743	0.00488512	0.00548191	0.00382012	0.0050518	0.00468218	0.00510776	0.00528922	0.00459827	0.00504202	0.00492225	0.00383127	0.0049368	0.00476443	0.00386902	0.00442562	0.00468209
																	0.239955	0.00545	0.001391	0.00401779	0.00439526	0.00465581	0.00474838	0.0049459	0.00484485	0.00544962	0.0037907	0.00502026	0.00463382	0.00509076	0.00525008	0.00456163	0.00498619	0.00486192	0.00378527	0.00488827	0.0047078	0.00382758	0.00437095	0.00464164
																	0.240776	0.003422	0.001327	0.00400042	0.00437263	0.00460616	0.00470123	0.00491266	0.00480447	0.0054144	0.00376457	0.00498701	0.00458759	0.00507072	0.00520914	0.0045246	0.00493219	0.0048029	0.00374409	0.00484109	0.00465423	0.00378997	0.00431789	0.0046019
																	0.241597	0.007243	0.001337	0.00398298	0.00434998	0.00455664	0.00465415	0.00487932	0.00476408	0.005379	0.00373862	0.00495366	0.00454147	0.0050505	0.00516809	0.00448754	0.0048783	0.00474395	0.00370319	0.00479398	0.00460084	0.00375259	0.00426493	0.00456219
																	0.242419	0.003421	0.001321	0.00396553	0.0043273	0.00450705	0.00460702	0.00484594	0.00472363	0.00534357	0.00371265	0.00492027	0.0044953	0.00503025	0.005127	0.00445045	0.00482434	0.00468493	0.00366224	0.00474682	0.00454737	0.00371515	0.0042119	0.00452244
																	0.24324	0.004884	0.001292	0.0039481	0.00430465	0.00445753	0.00455994	0.0048126	0.00468324	0.00530817	0.00368671	0.00488692	0.00444918	0.00501004	0.00508596	0.00441339	0.00477045	0.00462598	0.00362134	0.00469971	0.00449398	0.00367777	0.00415893	0.00448273
																	0.244061	0.003822	0.001451	0.00393066	0.004282	0.00440801	0.00451287	0.00477926	0.00464285	0.00527278	0.00366076	0.00485357	0.00440307	0.00498982	0.00504491	0.00437634	0.00471656	0.00456703	0.00358043	0.00465261	0.00444058	0.00364038	0.00410597	0.00444302
																	0.244883	0.003282	0.001328	0.00391321	0.00425932	0.00435843	0.00446573	0.00474588	0.0046024	0.00523734	0.00363479	0.00482018	0.0043569	0.00496957	0.00500382	0.00433924	0.0046626	0.00450801	0.00353948	0.00460544	0.00438712	0.00360295	0.00405294	0.00440327
																	0.245704	0.003016	0.001337	0.00389475	0.00423621	0.00431127	0.00442032	0.00471126	0.00456212	0.00519967	0.00361141	0.0047855	0.00431271	0.00494665	0.00496157	0.00430191	0.00461067	0.00445084	0.00350266	0.0045597	0.00433656	0.00356881	0.00400177	0.00436432
																	0.246525	0.002548	0.001348	0.00387612	0.00421303	0.0042645	0.00437519	0.00467641	0.00452185	0.00516162	0.00358846	0.0047506	0.00426885	0.00492328	0.00491913	0.00426454	0.00455907	0.00439396	0.00346652	0.00451418	0.00428648	0.00353521	0.00395089	0.00432549
																	0.247347	0.004692	0.001291	0.00385747	0.00418982	0.00421767	0.00433	0.00464153	0.00448154	0.00512352	0.00356548	0.00471566	0.00422494	0.00489989	0.00487663	0.00422712	0.00450741	0.00433702	0.00343034	0.00446861	0.00423634	0.00350158	0.00389996	0.00428663
																	0.248168	0.005779	0.001342	0.00383884	0.00416664	0.00417091	0.00428487	0.00460668	0.00444127	0.00508546	0.00354252	0.00468077	0.00418108	0.00487652	0.00483418	0.00418975	0.0044558	0.00428014	0.0033942	0.00442309	0.00418626	0.00346798	0.00384909	0.0042478
																	0.248989	0.005805	0.001394	0.00382021	0.00414346	0.00412414	0.00423974	0.00457184	0.00440101	0.00504741	0.00351957	0.00464587	0.00413722	0.00485315	0.00479174	0.00415238	0.0044042	0.00422326	0.00335806	0.00437757	0.00413617	0.00343439	0.00379821	0.00420898
																	0.249811	0.00415	0.0014	0.00380156	0.00412025	0.00407731	0.00419455	0.00453696	0.00436069	0.00500931	0.00349659	0.00461093	0.00409331	0.00482975	0.00474924	0.00411496	0.00435254	0.00416632	0.00332188	0.004332	0.00408603	0.00340075	0.00374728	0.00417011
																	0.250632	0.00612	0.001367	0.00378199	0.00409659	0.00403286	0.00415128	0.00450128	0.00432078	0.00496966	0.00347561	0.00457515	0.00405123	0.00480415	0.00470619	0.00407754	0.00430298	0.00411158	0.00328911	0.00428786	0.00403857	0.00336987	0.00369835	0.00413213
																	0.251453	0.004014	0.001358	0.00376214	0.00407278	0.0039891	0.00410857	0.00446536	0.00428097	0.00492954	0.00345522	0.00453911	0.00400969	0.00477787	0.00466296	0.0040401	0.00425403	0.00405747	0.00325736	0.00424414	0.00399189	0.00333981	0.00365001	0.00409441
																	0.252275	0.003497	0.001333	0.00374227	0.00404895	0.00394528	0.0040658	0.0044294	0.00424112	0.00488937	0.0034348	0.00450303	0.0039681	0.00475157	0.00461968	0.00400262	0.00420503	0.0040033	0.00322557	0.00420037	0.00394515	0.00330971	0.0036016	0.00405664
																	0.253096	0.00518	0.001366	0.00372242	0.00402515	0.00390152	0.00402309	0.00439348	0.00420131	0.00484924	0.00341441	0.00446699	0.00392656	0.00472529	0.00457645	0.00396518	0.00415608	0.0039492	0.00319381	0.00415665	0.00389847	0.00327964	0.00355326	0.00401891
																	0.253917	0.00276	0.00138	0.00370258	0.00400134	0.00385776	0.00398038	0.00435756	0.0041615	0.00480912	0.00339402	0.00443095	0.00388502	0.00469902	0.00453322	0.00392774	0.00410714	0.00389509	0.00316206	0.00411292	0.00385179	0.00324957	0.00350491	0.00398118
																	0.254739	0.001947	0.00133	0.0036827	0.00397751	0.00381395	0.00393761	0.0043216	0.00412165	0.00476894	0.0033736	0.00439486	0.00384343	0.00467272	0.00448993	0.00389025	0.00405813	0.00384092	0.00313027	0.00406915	0.00380505	0.00321947	0.00345651	0.00394341
																	0.25556	0.005861	0.001347	0.00366208	0.0039533	0.00377235	0.00389681	0.00428527	0.00408238	0.00472785	0.00335469	0.00435836	0.00380352	0.00464472	0.00444661	0.003853	0.00401121	0.00378912	0.0031012	0.00402679	0.00376072	0.00319161	0.00341016	0.00390659
																	0.256381	0.004497	0.001403	0.0036411	0.00392889	0.00373175	0.00385691	0.00424876	0.00404337	0.00468632	0.00333647	0.00432164	0.00376435	0.00461592	0.00440324	0.00381584	0.00396523	0.00373839	0.00307339	0.00398507	0.00371748	0.00316478	0.00336475	0.00387018
																	0.257203	0.002367	0.00146	0.00362009	0.00390445	0.00369111	0.00381696	0.0042122	0.00400432	0.00464473	0.00331823	0.00428487	0.00372515	0.00458708	0.00435982	0.00377863	0.00391919	0.0036876	0.00304554	0.00394329	0.00367419	0.00313791	0.00331928	0.00383373
																	0.258024	0.003635	0.001433	0.00359911	0.00388004	0.00365052	0.00377705	0.00417568	0.00396531	0.00460319	0.00330001	0.00424816	0.00368598	0.00455828	0.00431645	0.00374147	0.00387321	0.00363687	0.00301772	0.00390156	0.00363095	0.00311107	0.00327387	0.00379732
																	0.258845	0.002543	0.001342	0.00357813	0.00385564	0.00360993	0.00373715	0.00413917	0.0039263	0.00456165	0.00328179	0.00421144	0.00364682	0.00452948	0.00427308	0.00370431	0.00382723	0.00358614	0.00298991	0.00385984	0.00358771	0.00308424	0.00322845	0.00376092
																	0.259667	0.00235	0.001385	0.00355712	0.0038312	0.00356929	0.00369719	0.00410261	0.00388724	0.00452006	0.00326354	0.00417467	0.00360761	0.00450065	0.00422966	0.0036671	0.0037812	0.00353535	0.00296206	0.00381806	0.00354441	0.00305737	0.00318298	0.00372447
																	0.260488	0.003092	0.001374	0.00353556	0.00380651	0.00353063	0.00365913	0.00406604	0.0038489	0.00447809	0.0032464	0.00413785	0.00356989	0.00447063	0.0041866	0.00363035	0.00373713	0.00348692	0.00293629	0.00377763	0.00350322	0.00303227	0.00313952	0.00368898
																	0.261309	0.003828	0.001327	0.00351362	0.00378161	0.00349329	0.00362232	0.00402943	0.00381102	0.00443584	0.00323	0.00410095	0.00353316	0.00443978	0.00414373	0.00359387	0.00369436	0.00344005	0.00291192	0.00373809	0.00346342	0.00300834	0.00309738	0.00365411
																	0.262131	0.00033	0.001419	0.00349164	0.00375669	0.0034559	0.00358547	0.00399278	0.0037731	0.00439353	0.00321358	0.00406401	0.00349638	0.0044089	0.00410082	0.00355735	0.00365154	0.00339313	0.00288753	0.00369849	0.00342357	0.00298439	0.0030552	0.0036192
																	0.262952	0.000561	0.001301	0.00346969	0.00373179	0.00341856	0.00354867	0.00395618	0.00373522	0.00435127	0.00319718	0.00402711	0.00345965	0.00437805	0.00405795	0.00352088	0.00360877	0.00334626	0.00286316	0.00365894	0.00338377	0.00296047	0.00301307	0.00358433
																	0.263773	0.003972	0.001321	0.00344775	0.0037069	0.00338122	0.00351186	0.00391957	0.00369735	0.00430901	0.00318078	0.00399021	0.00342291	0.0043472	0.00401509	0.0034844	0.003566	0.00329939	0.00283879	0.00361939	0.00334397	0.00293654	0.00297094	0.00354946
																	0.264595	0.003725	0.001392	0.00342577	0.00368198	0.00334383	0.00347501	0.00388292	0.00365942	0.0042667	0.00316436	0.00395327	0.00338613	0.00431631	0.00397217	0.00344788	0.00352318	0.00325247	0.0028144	0.0035798	0.00330412	0.00291259	0.00292875	0.00351455
																	0.265416	0.000742	0.001344	0.00340345	0.00365694	0.00330814	0.00343987	0.00384653	0.00362228	0.00422443	0.00314874	0.00391654	0.00335065	0.0042847	0.00392988	0.00341198	0.00348213	0.00320775	0.00279152	0.00354143	0.00326605	0.00288998	0.00288843	0.00348057
																	0.266237	0.002655	0.001366	0.00338077	0.00363176	0.00327405	0.00340634	0.00381033	0.00358586	0.00418215	0.00313386	0.00387998	0.00331639	0.00425235	0.00388813	0.00337664	0.00344275	0.00316511	0.0027701	0.00350422	0.00322966	0.00286864	0.00284987	0.00344745
																	0.267059	0.001764	0.001356	0.00335806	0.00360654	0.00323991	0.00337278	0.0037741	0.00354939	0.00413982	0.00311896	0.00384337	0.00328208	0.00421996	0.00384634	0.00334125	0.00340332	0.00312241	0.00274865	0.00346697	0.00319322	0.00284728	0.00281126	0.00341428
																	0.26788	0.001468	0.00144	0.00333538	0.00358136	0.00320582	0.00333926	0.00373791	0.00351296	0.00409753	0.00310408	0.0038068	0.00324781	0.00418761	0.00380459	0.00330591	0.00336394	0.00307978	0.00272723	0.00342976	0.00315683	0.00282594	0.0027727	0.00338116
																	0.268701	0.003338	0.001435	0.0033127	0.00355618	0.00317173	0.00330573	0.00370172	0.00347654	0.00405525	0.0030892	0.00377024	0.00321355	0.00415526	0.00376285	0.00327057	0.00332456	0.00303714	0.00270581	0.00339255	0.00312044	0.00280461	0.00273414	0.00334804
																	0.269523	0.000227	0.001268	0.00329	0.00353097	0.0031376	0.00327217	0.00366548	0.00344007	0.00401292	0.0030743	0.00373363	0.00317924	0.00412287	0.00372105	0.00323518	0.00328514	0.00299444	0.00268436	0.00335529	0.003084	0.00278324	0.00269553	0.00331487
																	0.270344	0.004293	0.001391	0.00326712	0.00350578	0.00310485	0.00324005	0.00362967	0.00340437	0.00397091	0.00305995	0.00369742	0.00314602	0.00409013	0.00368001	0.0032005	0.00324723	0.00295368	0.00266397	0.00331912	0.00304902	0.00276286	0.00265856	0.00328256
																	0.271165	0.003969	0.001388	0.00324399	0.00348057	0.00307394	0.00320989	0.00359437	0.0033697	0.00392928	0.00304634	0.00366169	0.00311426	0.00405687	0.00363994	0.00316675	0.00321135	0.0029155	0.002645	0.00328438	0.00301598	0.00274379	0.00262378	0.00325137
																	0.271987	0.002695	0.001361	0.00322083	0.00345533	0.003043	0.00317969	0.00355903	0.00333497	0.00388759	0.00303271	0.00362591	0.00308245	0.00402356	0.00359983	0.00313295	0.00317543	0.00287728	0.002626	0.0032496	0.00298291	0.00272471	0.00258897	0.00322014
																	0.272808	0.005238	0.001435	0.00319769	0.00343012	0.00301209	0.00314952	0.00352374	0.0033003	0.00384596	0.0030191	0.00359018	0.00305069	0.00399029	0.00355976	0.00309919	0.00313956	0.0028391	0.00260703	0.00321486	0.00294987	0.00270564	0.00255419	0.00318894
																	0.273629	0.002693	0.001394	0.00317456	0.00340491	0.00298118	0.00311936	0.00348844	0.00326562	0.00380433	0.00300549	0.00355445	0.00301892	0.00395703	0.00351969	0.00306543	0.00310368	0.00280092	0.00258806	0.00318012	0.00291684	0.00268658	0.00251942	0.00315775
																	0.274451	0.001414	0.001408	0.0031514	0.00337968	0.00295024	0.00308916	0.0034531	0.0032309	0.00376265	0.00299186	0.00351868	0.00298712	0.00392372	0.00347958	0.00303164	0.00306777	0.0027627	0.00256907	0.00314534	0.00288376	0.00266749	0.00248461	0.00312652
																	0.275272	0.001274	0.001414	0.00312821	0.00335456	0.00292035	0.0030601	0.00341825	0.00319688	0.00372143	0.0029786	0.00348338	0.00295619	0.00389035	0.00344023	0.00299855	0.00303307	0.00272604	0.00255076	0.00311145	0.00285182	0.00264908	0.00245113	0.00309602
																	0.276093	0.002099	0.001386	0.00310493	0.00332963	0.0028925	0.00303326	0.00338429	0.00316421	0.00368107	0.00296605	0.00344896	0.00292694	0.00385676	0.00340233	0.0029668	0.00300074	0.00269243	0.00253379	0.00307929	0.00282207	0.00263199	0.00242029	0.00306692
																	0.276915	0.002781	0.001354	0.00308162	0.00330467	0.00286462	0.0030064	0.00335029	0.0031315	0.00364066	0.00295348	0.00341449	0.00289765	0.00382314	0.00336439	0.00293502	0.00296838	0.00265879	0.0025168	0.00304709	0.00279229	0.00261488	0.0023894	0.00303778
																	0.277736	0.000462	0.001322	0.00305833	0.00327974	0.00283677	0.00297957	0.00331633	0.00309883	0.00360029	0.00294093	0.00338007	0.0028684	0.00378956	0.00332649	0.00290328	0.00293605	0.00262518	0.00249982	0.00301492	0.00276254	0.0025978	0.00235855	0.00300867
																	0.278557	0.003599	0.001363	0.00303505	0.00325482	0.00280893	0.00295274	0.00328236	0.00306616	0.00355993	0.00292838	0.00334564	0.00283915	0.00375597	0.00328859	0.00287154	0.00290372	0.00259158	0.00248285	0.00298276	0.00273279	0.00258071	0.00232771	0.00297957
																	0.279379	0.001616	0.001385	0.00301174	0.00322986	0.00278104	0.00292587	0.00324836	0.00303345	0.00351952	0.00291581	0.00331118	0.00280987	0.00372235	0.00325064	0.00283976	0.00287136	0.00255793	0.00246585	0.00295056	0.00270301	0.0025636	0.00229682	0.00295043
																	0.2802	0.003481	0.001334	0.00298849	0.00320508	0.0027539	0.00289982	0.00321482	0.00300132	0.0034796	0.00290347	0.00327717	0.00278123	0.00368883	0.00321337	0.0028086	0.00283989	0.00252544	0.00244927	0.00291904	0.00267404	0.00254693	0.00226695	0.00292186
																	0.281021	0.003274	0.001333	0.00296538	0.00318075	0.00272895	0.0028762	0.00318257	0.00297088	0.00344106	0.00289181	0.00324448	0.0027545	0.00365552	0.00317804	0.00277926	0.0028111	0.00249639	0.00243388	0.00288952	0.0026475	0.00253156	0.00224008	0.00289497
																	0.281843	-1e-05	0.001328	0.00294223	0.0031564	0.00270396	0.00285256	0.00315029	0.0029404	0.00340247	0.00288014	0.00321174	0.00272773	0.00362217	0.00314267	0.00274988	0.00278227	0.00246731	0.00241848	0.00285997	0.00262093	0.00251616	0.00221318	0.00286805
																	0.282664	0.003613	0.001448	0.00291911	0.00313208	0.002679	0.00282894	0.00311804	0.00290996	0.00336393	0.00286847	0.00317905	0.002701	0.00358886	0.00310734	0.00272054	0.00275347	0.00243827	0.0024031	0.00283045	0.00259439	0.00250079	0.00218632	0.00284116
																	0.283485	0.001889	0.001353	0.002896	0.00310776	0.00265405	0.00280532	0.0030858	0.00287952	0.00332539	0.00285681	0.00314635	0.00267426	0.00355555	0.00307201	0.0026912	0.00272468	0.00240923	0.00238771	0.00280093	0.00256785	0.00248542	0.00215945	0.00281426
																	0.284307	0.003218	0.001447	0.00287285	0.00308341	0.00262906	0.00278167	0.00305351	0.00284904	0.0032868	0.00284514	0.00311362	0.00264749	0.00352219	0.00303664	0.00266182	0.00269585	0.00238015	0.00237231	0.00277137	0.00254127	0.00247002	0.00213255	0.00278734
																	0.285128	0.003721	0.001333	0.00284981	0.00305923	0.00260452	0.00275852	0.00302158	0.00281898	0.00324861	0.00283359	0.00308125	0.00262115	0.00348901	0.00300177	0.0026329	0.00266759	0.0023518	0.00235712	0.00274227	0.00251522	0.00245488	0.0021063	0.0027608
																	0.285949	0.002707	0.00129	0.00282717	0.00303585	0.00258226	0.00273792	0.00299137	0.00279096	0.00321236	0.00282269	0.00305065	0.00259691	0.00345652	0.00296932	0.00260626	0.00264225	0.0023272	0.00234299	0.00271543	0.00249179	0.00244099	0.00208339	0.00273621
																	0.286771	0.001242	0.001361	0.0028045	0.00301243	0.00255997	0.00271729	0.00296112	0.0027629	0.00317607	0.00281177	0.00302001	0.00257264	0.003424	0.00293684	0.0025796	0.00261687	0.00230257	0.00232884	0.00268856	0.00246833	0.00242709	0.00206045	0.00271159
																	0.287592	0.004791	0.001322	0.00278186	0.00298905	0.00253771	0.00269668	0.0029309	0.00273487	0.00313981	0.00280087	0.00298941	0.00254839	0.00339151	0.00290439	0.00255297	0.00259153	0.00227797	0.0023147	0.00266171	0.00244491	0.0024132	0.00203754	0.002687
																	0.288413	0.002312	0.001308	0.00275922	0.00296566	0.00251544	0.00267608	0.00290069	0.00270685	0.00310356	0.00278996	0.00295881	0.00252415	0.00335902	0.00287194	0.00252633	0.00256619	0.00225337	0.00230057	0.00263487	0.00242148	0.00239931	0.00201463	0.00266241
																	0.289235	-6e-05	0.001351	0.00273656	0.00294225	0.00249315	0.00265545	0.00287044	0.00267879	0.00306726	0.00277904	0.00292817	0.00249988	0.00332649	0.00283946	0.00249967	0.00254081	0.00222874	0.00228642	0.002608	0.00239802	0.00238541	0.00199169	0.00263778
																	0.290056	0.001459	0.001334	0.00271397	0.00291895	0.00247106	0.00263503	0.00284038	0.00265094	0.00303119	0.00276818	0.00289773	0.00247581	0.0032941	0.00280723	0.00247324	0.00251569	0.00220443	0.00227235	0.00258134	0.0023748	0.00237161	0.00196904	0.00261335
																	0.290877	0.002198	0.001447	0.00269211	0.0028968	0.00245127	0.00261718	0.00281244	0.00262547	0.0029976	0.00275793	0.00286952	0.00245401	0.00326293	0.00277788	0.00244954	0.00249366	0.00218406	0.00225919	0.00255716	0.00235437	0.00235901	0.00194997	0.00259111
																	0.291699	-0.00026	0.001353	0.00267021	0.00287464	0.00243146	0.0025993	0.00278446	0.00259996	0.00296397	0.00274766	0.00284127	0.00243219	0.00323173	0.00274849	0.00242581	0.00247161	0.00216366	0.00224602	0.00253296	0.00233393	0.0023464	0.00193088	0.00256883
																	0.29252	0	0.00134	0.00264835	0.0028525	0.00241167	0.00258145	0.00275652	0.00257449	0.00293038	0.0027374	0.00281306	0.00241039	0.00320057	0.00271914	0.00240211	0.00244958	0.00214329	0.00223287	0.00250879	0.0023135	0.00233381	0.00191181	0.00254658
																	0.293341	0.003779	0.001389	0.00262648	0.00283036	0.00239188	0.00256359	0.00272858	0.00254902	0.0028968	0.00272714	0.00278485	0.00238859	0.00316941	0.00268979	0.00237842	0.00242755	0.00212292	0.00221971	0.00248461	0.00229308	0.00232122	0.00189274	0.00252434
																	0.294163	0.004213	0.001384	0.00260459	0.00280819	0.00237207	0.00254572	0.0027006	0.00252352	0.00286316	0.00271688	0.00275661	0.00236677	0.00313821	0.00266041	0.00235469	0.00240549	0.00210253	0.00220654	0.00246041	0.00227263	0.00230861	0.00187365	0.00250206
																	0.294984	0.00163	0.001327	0.00258272	0.00278605	0.00235228	0.00252786	0.00267266	0.00249805	0.00282958	0.00270662	0.0027284	0.00234497	0.00310705	0.00263106	0.00233099	0.00238346	0.00208216	0.00219338	0.00243624	0.00225221	0.00229601	0.00185458	0.00247982
																	0.295805	0.003574	0.001424	0.00256188	0.00276539	0.0023347	0.00251241	0.00264711	0.00247518	0.00279886	0.00269691	0.00270275	0.0023255	0.00307761	0.00260486	0.00231029	0.00236449	0.00206565	0.00218099	0.00241463	0.00223461	0.00228454	0.0018391	0.00245987
																	0.296627	0.002643	0.001407	0.00254103	0.00274475	0.00231714	0.00249698	0.00262158	0.00245233	0.00276817	0.0026872	0.00267712	0.00230605	0.00304818	0.00257869	0.00228963	0.00234556	0.00204919	0.0021686	0.00239305	0.00221705	0.00227307	0.00182367	0.00243995
																	0.297448	-0.00122	0.001349	0.00252021	0.00272412	0.0022996	0.00248157	0.00259608	0.00242951	0.00273752	0.0026775	0.00265152	0.00228663	0.00301877	0.00255255	0.00226899	0.00232666	0.00203276	0.00215623	0.0023715	0.00219951	0.00226162	0.00180826	0.00242006
																	0.298269	0.00124	0.001312	0.00249938	0.0027035	0.00228206	0.00246616	0.00257057	0.00240669	0.00270687	0.00266781	0.00262593	0.0022672	0.00298937	0.00252642	0.00224836	0.00230775	0.00201633	0.00214385	0.00234994	0.00218196	0.00225016	0.00179285	0.00240016
																	0.299091	0.002778	0.001375	0.00247854	0.00268285	0.00226451	0.00245073	0.00254504	0.00238384	0.00267618	0.0026581	0.0026003	0.00224775	0.00295994	0.00250025	0.00222769	0.00228882	0.00199988	0.00213146	0.00232836	0.0021644	0.00223869	0.00177742	0.00238024
																	0.299912	0.002349	0.001389	0.00245771	0.00266223	0.00224697	0.00243532	0.00251954	0.00236102	0.00264552	0.0026484	0.0025747	0.00222833	0.00293054	0.00247411	0.00220705	0.00226992	0.00198344	0.00211908	0.00230681	0.00214686	0.00222724	0.00176201	0.00236034
																	0.300733	0.002865	0.00135	0.00243803	0.00264316	0.00223125	0.00242179	0.0024963	0.00234061	0.00261765	0.00263913	0.00255156	0.00221093	0.00290303	0.00245086	0.00218917	0.00225359	0.00197021	0.00210729	0.00228751	0.00213176	0.0022167	0.00174963	0.00234251
																	0.301555	0.00038	0.001347	0.00241846	0.00262425	0.00221572	0.00240847	0.0024733	0.00232046	0.00259007	0.00262991	0.00252869	0.00219375	0.00287571	0.00242793	0.00217159	0.00223755	0.00195735	0.00209555	0.00226847	0.00211694	0.00220625	0.00173761	0.0023249
																	0.302376	0.002787	0.001324	0.00239891	0.00260537	0.00220021	0.00239516	0.00245033	0.00230034	0.00256252	0.00262069	0.00250585	0.00217659	0.00284843	0.00240503	0.00215404	0.00222154	0.0019445	0.00208382	0.00224944	0.00210214	0.00219582	0.0017256	0.00230732
																	0.303197	0.002291	0.001352	0.00237936	0.00258648	0.00218471	0.00238186	0.00242736	0.00228022	0.00253498	0.00261148	0.00248301	0.00215943	0.00282115	0.00238213	0.00213648	0.00220552	0.00193165	0.00207209	0.00223042	0.00208733	0.00218538	0.0017136	0.00228973
																	0.304019	0.001801	0.001438	0.00235979	0.00256758	0.00216918	0.00236854	0.00240436	0.00226007	0.0025074	0.00260225	0.00246014	0.00214225	0.00279384	0.0023592	0.0021189	0.00218948	0.00191878	0.00206035	0.00221137	0.00207251	0.00217494	0.00170157	0.00227212
																	0.30484	0.004147	0.001335	0.00234024	0.00254869	0.00215367	0.00235523	0.00238139	0.00223995	0.00247986	0.00259304	0.0024373	0.0021251	0.00276656	0.0023363	0.00210135	0.00217347	0.00190594	0.00204863	0.00219234	0.00205771	0.0021645	0.00168957	0.00225454
																	0.305661	0.003807	0.001352	0.00232188	0.00253134	0.00213963	0.00234334	0.00236048	0.00222201	0.00245488	0.00258416	0.00241674	0.00210966	0.00274121	0.00231595	0.00208621	0.00215956	0.00189565	0.00203736	0.00217525	0.00204497	0.00215481	0.00168004	0.00223876
																	0.306483	0.001336	0.00138	0.00230378	0.00251433	0.00212593	0.00233178	0.00234004	0.00220457	0.00243049	0.00257534	0.0023967	0.00209462	0.00271629	0.00229619	0.00207164	0.00214614	0.00188597	0.0020262	0.00215861	0.00203272	0.0021453	0.00167111	0.00222339
																	0.307304	0.002273	0.001345	0.0022857	0.00249734	0.00211224	0.00232024	0.00231962	0.00218716	0.00240613	0.00256654	0.00237668	0.0020796	0.0026914	0.00227646	0.00205708	0.00213274	0.00187631	0.00201505	0.00214198	0.00202049	0.00213579	0.00166219	0.00220804
																	0.308125	0.0005	0.001372	0.00226762	0.00248036	0.00209855	0.00230869	0.0022992	0.00216975	0.00238177	0.00255774	0.00235666	0.00206458	0.00266652	0.00225673	0.00204253	0.00211934	0.00186665	0.0020039	0.00212536	0.00200826	0.00212628	0.00165327	0.00219269
																	0.308947	0.000804	0.001305	0.00224952	0.00246335	0.00208485	0.00229713	0.00227876	0.00215231	0.00235738	0.00254893	0.00233662	0.00204954	0.0026416	0.00223698	0.00202796	0.00210592	0.00185697	0.00199274	0.00210871	0.00199601	0.00211676	0.00164434	0.00217732
																	0.309768	0.002952	0.001421	0.00223144	0.00244636	0.00207116	0.00228559	0.00225835	0.0021349	0.00233302	0.00254013	0.00231661	0.00203452	0.00261672	0.00221725	0.00201341	0.00209252	0.00184731	0.00198159	0.00209208	0.00198377	0.00210726	0.00163542	0.00216197
																	0.310589	0.002587	0.001337	0.00221453	0.0024308	0.00205863	0.00227506	0.00223973	0.0021194	0.00231094	0.00253158	0.00229861	0.00202091	0.00259369	0.00219969	0.00200088	0.00208078	0.00183962	0.00197084	0.00207706	0.00197325	0.00209836	0.00162846	0.00214814
																	0.311411	0.00404	0.001317	0.00219805	0.00241578	0.00204655	0.00226491	0.0022218	0.00210463	0.00228972	0.00252312	0.00228139	0.00200785	0.00257136	0.00218297	0.00198914	0.00206968	0.00183271	0.00196023	0.00206265	0.00196338	0.0020897	0.00162225	0.00213489
																	0.312232	0.001196	0.00132	0.00218159	0.00240078	0.00203448	0.00225478	0.00220389	0.00208989	0.00226853	0.00251467	0.00226419	0.00199481	0.00254906	0.00216627	0.00197741	0.00205859	0.0018258	0.00194964	0.00204826	0.00195353	0.00208105	0.00161606	0.00212166
																	0.313053	0.00233	0.001382	0.00216513	0.00238577	0.00202242	0.00224465	0.00218598	0.00207514	0.00224734	0.00250621	0.00224699	0.00198177	0.00252677	0.00214957	0.00196568	0.0020475	0.00181889	0.00193904	0.00203387	0.00194367	0.0020724	0.00160986	0.00210843
																	0.313875	0.001314	0.001356	0.00214865	0.00237075	0.00201033	0.00223451	0.00216805	0.00206038	0.00222612	0.00249775	0.00222977	0.00196871	0.00250444	0.00213285	0.00195394	0.0020364	0.00181198	0.00192844	0.00201946	0.0019338	0.00206373	0.00160366	0.00209519
																	0.314696	6.7e-05	0.001361	0.00213219	0.00235575	0.00199827	0.00222438	0.00215015	0.00204564	0.00220493	0.0024893	0.00221257	0.00195567	0.00248214	0.00211615	0.00194222	0.00202531	0.00180507	0.00191784	0.00200507	0.00192395	0.00205508	0.00159746	0.00208196
																	0.315517	0.001659	0.001393	0.00211681	0.00234201	0.00198711	0.00221494	0.00213376	0.00203252	0.00218567	0.00248103	0.0021971	0.00194375	0.00246153	0.00210122	0.00193211	0.00201548	0.00179962	0.0019076	0.00199197	0.00191545	0.00204693	0.00159273	0.00206997
																	0.316339	0.003111	0.001386	0.00210206	0.002329	0.00197647	0.00220589	0.00211824	0.00202035	0.00216753	0.00247285	0.00218262	0.00193249	0.0024419	0.00208733	0.00192294	0.00200637	0.00179503	0.00189757	0.0019796	0.00190775	0.00203907	0.00158886	0.0020587
																	0.31716	0.002419	0.001327	0.00208732	0.00231599	0.00196584	0.00219685	0.00210274	0.0020082	0.0021494	0.00246469	0.00216816	0.00192125	0.00242229	0.00207345	0.00191378	0.00199727	0.00179044	0.00188754	0.00196725	0.00190005	0.00203121	0.00158499	0.00204744
																	0.317981	0.002193	0.001239	0.00207258	0.00230299	0.00195522	0.00218781	0.00208724	0.00199604	0.00213128	0.00245652	0.0021537	0.00191	0.00240268	0.00205957	0.00190462	0.00198817	0.00178585	0.00187752	0.00195489	0.00189236	0.00202336	0.00158112	0.00203618
																	0.318803	0.002216	0.001377	0.00205782	0.00228998	0.00194458	0.00217876	0.00207172	0.00198388	0.00211314	0.00244835	0.00213922	0.00189874	0.00238305	0.00204568	0.00189545	0.00197907	0.00178126	0.00186748	0.00194253	0.00188465	0.0020155	0.00157724	0.00202491
																	0.319624	0.001851	0.001424	0.00204308	0.00227698	0.00193395	0.00216972	0.00205623	0.00197172	0.00209502	0.00244018	0.00212476	0.00188749	0.00236344	0.0020318	0.0018863	0.00196997	0.00177667	0.00185745	0.00193017	0.00187696	0.00200764	0.00157337	0.00201364
																	0.320445	0.000819	0.001369	0.00202931	0.00226503	0.00192402	0.00216111	0.00204195	0.00196091	0.00207847	0.00243214	0.00211171	0.00187711	0.0023453	0.00201931	0.00187836	0.00196177	0.0017731	0.00184775	0.0019188	0.0018703	0.00200019	0.00157053	0.00200336
																	0.321267	0.000705	0.001415	0.00201633	0.00225397	0.00191466	0.00215286	0.0020287	0.00195122	0.00206322	0.00242419	0.00209984	0.00186745	0.00232838	0.00200799	0.00187144	0.00195432	0.00177039	0.00183832	0.00190826	0.00186451	0.00199308	0.00156856	0.00199388
																	0.322088	0.002418	0.001337	0.00200337	0.00224291	0.00190531	0.00214462	0.00201546	0.00194153	0.002048	0.00241625	0.00208798	0.0018578	0.00231149	0.00199667	0.00186452	0.00194688	0.00176768	0.0018289	0.00189772	0.00185873	0.00198597	0.0015666	0.00198442
																	0.322909	0.000164	0.001263	0.00199041	0.00223186	0.00189597	0.00213637	0.00200222	0.00193185	0.00203278	0.00240831	0.00207612	0.00184815	0.00229459	0.00198536	0.00185761	0.00193944	0.00176497	0.00181948	0.00188718	0.00185295	0.00197887	0.00156463	0.00197496
																	0.323731	0.001072	0.00139	0.00197743	0.00222079	0.00188661	0.00212812	0.00198897	0.00192216	0.00201754	0.00240036	0.00206424	0.00183849	0.00227767	0.00197403	0.00185069	0.00193199	0.00176226	0.00181005	0.00187663	0.00184716	0.00197175	0.00156266	0.00196548
																	0.324552	0.002246	0.001407	0.00196447	0.00220974	0.00187726	0.00211988	0.00197573	0.00191248	0.00200231	0.00239243	0.00205238	0.00182884	0.00226077	0.00196271	0.00184378	0.00192455	0.00175955	0.00180062	0.0018661	0.00184137	0.00196465	0.00156069	0.00195602
																	0.325373	0.001131	0.001413	0.00195233	0.00219951	0.00186843	0.00211188	0.00196344	0.00190385	0.0019883	0.00238456	0.00204162	0.00181982	0.00224508	0.00195243	0.00183772	0.00191772	0.0017575	0.0017915	0.00185628	0.00183634	0.00195786	0.0015594	0.00194728
																	0.326195	0.003024	0.001401	0.00194114	0.00219028	0.00186021	0.00210417	0.00195226	0.00189648	0.00197573	0.00237678	0.00203215	0.00181154	0.00223083	0.00194336	0.00183268	0.0019116	0.00175624	0.00178271	0.00184731	0.0018322	0.00195144	0.0015589	0.0019394
																	0.327016	0.00281	0.00141	0.00192997	0.00218105	0.00185199	0.00209647	0.0019411	0.00188912	0.00196318	0.00236901	0.0020227	0.00180328	0.00221659	0.00193431	0.00182764	0.00190548	0.00175499	0.00177394	0.00183835	0.00182806	0.00194503	0.00155841	0.00193153
																	0.327837	0.002742	0.001381	0.0019188	0.00217182	0.00184378	0.00208877	0.00192993	0.00188176	0.00195063	0.00236124	0.00201325	0.00179501	0.00220235	0.00192526	0.00182261	0.00189937	0.00175374	0.00176517	0.00182939	0.00182392	0.00193863	0.00155792	0.00192367
																	0.328659	0.002031	0.001308	0.00190761	0.00216259	0.00183556	0.00208106	0.00191876	0.00187439	0.00193806	0.00235345	0.00200378	0.00178674	0.00218809	0.0019162	0.00181757	0.00189325	0.00175248	0.00175639	0.00182042	0.00181978	0.00193221	0.00155742	0.00191579
																	0.32948	0.000639	0.001387	0.00189644	0.00215336	0.00182735	0.00207336	0.00190759	0.00186703	0.0019255	0.00234568	0.00199433	0.00177847	0.00217385	0.00190715	0.00181253	0.00188713	0.00175123	0.00174762	0.00181146	0.00181564	0.0019258	0.00155693	0.00190792
																	0.330301	0.002975	0.001284	0.00188591	0.00214474	0.0018195	0.00206578	0.00189711	0.00186045	0.00191383	0.00233795	0.00198567	0.00177063	0.00216054	0.0018988	0.00180804	0.00188139	0.00175036	0.0017391	0.00180299	0.00181201	0.00191963	0.00155682	0.00190056
																	0.331123	0.00232	0.001368	0.00187649	0.00213716	0.00181228	0.00205839	0.0018878	0.00185521	0.00190366	0.00233028	0.00197838	0.00176352	0.00214882	0.00189168	0.00180448	0.00187627	0.00175016	0.00173101	0.00179535	0.00180922	0.00191386	0.00155738	0.00189407
																	0.331944	0.002217	0.001448	0.00186707	0.00212958	0.00180508	0.00205102	0.0018785	0.00184998	0.0018935	0.00232263	0.0019711	0.00175642	0.00213712	0.00188456	0.00180092	0.00187116	0.00174996	0.00172293	0.00178772	0.00180644	0.0019081	0.00155793	0.00188759
																	0.332765	0.003016	0.001422	0.00185766	0.00212201	0.00179787	0.00204365	0.0018692	0.00184475	0.00188334	0.00231497	0.00196382	0.00174932	0.00212541	0.00187745	0.00179737	0.00186605	0.00174975	0.00171485	0.00178009	0.00180366	0.00190234	0.00155849	0.0018811
																	0.333587	0.001064	0.001358	0.00184823	0.00211443	0.00179065	0.00203627	0.00185988	0.00183952	0.00187317	0.0023073	0.00195653	0.00174221	0.00211369	0.00187032	0.0017938	0.00186093	0.00174955	0.00170675	0.00177245	0.00180088	0.00189657	0.00155905	0.00187461
																	0.334408	0.0026	0.001414	0.00183882	0.00210685	0.00178344	0.0020289	0.00185058	0.00183429	0.00186301	0.00229964	0.00194925	0.00173511	0.00210199	0.00186321	0.00179025	0.00185582	0.00174935	0.00169867	0.00176482	0.0017981	0.00189081	0.0015596	0.00186813
																	0.335229	0.002751	0.001428	0.00182987	0.00209968	0.00177648	0.00202157	0.00184173	0.0018296	0.00185343	0.002292	0.0019425	0.00172828	0.00209094	0.00185654	0.00178699	0.00185091	0.00174934	0.00169079	0.00175749	0.00179561	0.00188521	0.00156034	0.00186197
																	0.336051	0.001477	0.001333	0.00182214	0.00209353	0.00177015	0.00201435	0.00183405	0.00182629	0.00184535	0.00228439	0.00193711	0.00172212	0.00208158	0.00185101	0.00178451	0.0018465	0.00174983	0.00168342	0.00175093	0.00179389	0.00188003	0.00156154	0.00185664
																	0.336872	0.001669	0.001409	0.00181441	0.00208739	0.00176383	0.00200715	0.00182638	0.00182298	0.00183728	0.0022768	0.00193173	0.00171597	0.00207223	0.00184549	0.00178203	0.00184209	0.00175031	0.00167606	0.00174437	0.00179217	0.00187485	0.00156273	0.00185131
																	0.337693	0.0025	0.001402	0.00180668	0.00208125	0.00175751	0.00199994	0.00181871	0.00181967	0.00182921	0.00226921	0.00192635	0.00170981	0.00206288	0.00183998	0.00177956	0.00183768	0.0017508	0.0016687	0.00173782	0.00179044	0.00186968	0.00156393	0.00184599
																	0.338515	0.002037	0.00133	0.00179895	0.00207511	0.00175118	0.00199272	0.00181103	0.00181635	0.00182113	0.0022616	0.00192097	0.00170366	0.00205352	0.00183445	0.00177707	0.00183326	0.00175128	0.00166133	0.00173126	0.00178872	0.00186449	0.00156513	0.00184066
																	0.339336	-0.00015	0.001368	0.00179122	0.00206897	0.00174486	0.00198551	0.00180336	0.00181305	0.00181306	0.00225401	0.00191559	0.0016975	0.00204417	0.00182893	0.0017746	0.00182886	0.00175176	0.00165397	0.00172471	0.00178699	0.00185932	0.00156633	0.00183534
																	0.340157	0.002696	0.001344	0.0017838	0.00206305	0.00173869	0.00197831	0.00179595	0.00181006	0.00180532	0.00224642	0.00191051	0.00169149	0.00203523	0.00182365	0.00177225	0.00182453	0.00175232	0.00164675	0.00171831	0.00178542	0.00185424	0.00156757	0.00183019
																	0.340979	-0.00059	0.001374	0.00177765	0.00205809	0.00173314	0.00197114	0.00178966	0.00180843	0.00179901	0.00223884	0.00190674	0.00168607	0.002028	0.00181938	0.00177046	0.00182054	0.00175315	0.00164011	0.00171259	0.00178444	0.00184958	0.00156904	0.0018258
																	0.3418	0.003656	0.001355	0.0017715	0.00205314	0.0017276	0.00196398	0.00178338	0.0018068	0.0017927	0.00223127	0.00190297	0.00168066	0.00202078	0.00181512	0.00176867	0.00181656	0.00175399	0.00163348	0.00170687	0.00178347	0.00184492	0.0015705	0.00182142
																	0.342621	0.001556	0.001378	0.00176536	0.00204818	0.00172206	0.00195682	0.0017771	0.00180517	0.00178639	0.0022237	0.0018992	0.00167525	0.00201356	0.00181086	0.00176688	0.00181258	0.00175483	0.00162684	0.00170115	0.0017825	0.00184026	0.00157196	0.00181703
																	0.343443	0.002999	0.001353	0.00175921	0.00204322	0.00171651	0.00194964	0.00177081	0.00180355	0.00178008	0.00221613	0.00189543	0.00166983	0.00200633	0.00180659	0.00176509	0.0018086	0.00175567	0.0016202	0.00169542	0.00178153	0.00183559	0.00157342	0.00181264
																	0.344264	0.000933	0.001397	0.00175307	0.00203827	0.00171097	0.00194248	0.00176453	0.00180192	0.00177377	0.00220856	0.00189166	0.00166442	0.00199911	0.00180233	0.0017633	0.00180462	0.00175651	0.00161357	0.0016897	0.00178056	0.00183093	0.00157488	0.00180826
																	0.345085	0.000826	0.001382	0.00174707	0.00203341	0.0017055	0.00193532	0.00175837	0.00180044	0.00176761	0.00220099	0.00188802	0.00165906	0.00199208	0.00179816	0.00176154	0.00180066	0.00175735	0.00160701	0.00168404	0.00177964	0.00182632	0.00157633	0.00180395
																	0.345907	0.000906	0.001413	0.00174237	0.00202937	0.00170063	0.00192812	0.00175324	0.00180024	0.00176273	0.00219341	0.00188556	0.00165418	0.00198672	0.00179482	0.00176008	0.00179686	0.00175826	0.00160108	0.00167892	0.00177912	0.00182209	0.00157772	0.00180028
																	0.346728	0.001203	0.001285	0.00173768	0.00202533	0.00169577	0.00192092	0.00174811	0.00180004	0.00175786	0.00218583	0.0018831	0.00164932	0.00198136	0.00179149	0.00175862	0.00179307	0.00175916	0.00159516	0.0016738	0.0017786	0.00181787	0.00157911	0.00179661
																	0.347549	0.002053	0.001315	0.00173298	0.00202129	0.00169091	0.00191373	0.00174298	0.00179984	0.00175299	0.00217826	0.00188063	0.00164445	0.001976	0.00178815	0.00175716	0.00178928	0.00176006	0.00158923	0.00166869	0.00177808	0.00181365	0.00158049	0.00179294
																	0.348371	0.002864	0.001369	0.00172829	0.00201725	0.00168604	0.00190653	0.00173785	0.00179964	0.00174811	0.00217068	0.00187817	0.00163957	0.00197064	0.00178481	0.0017557	0.00178549	0.00176096	0.0015833	0.00166356	0.00177756	0.00180943	0.00158188	0.00178927
																	0.349192	0.000626	0.001448	0.00172359	0.00201322	0.00168117	0.00189934	0.00173272	0.00179944	0.00174324	0.00216311	0.00187571	0.0016347	0.00196529	0.00178148	0.00175424	0.0017817	0.00176187	0.00157738	0.00165845	0.00177704	0.00180521	0.00158326	0.00178561
																	0.350013	-0.00042	0.001396	0.00171892	0.00200919	0.00167632	0.00189215	0.00172761	0.00179926	0.00173838	0.00215553	0.00187326	0.00162984	0.00195996	0.00177815	0.00175278	0.00177791	0.00176277	0.00157147	0.00165334	0.00177652	0.00180099	0.00158464	0.00178195

## Sheet: Figure 2
Panel A - ITC derived parameters																						Panel B - ITC derived parameters																	Panel D - Chemical shift perturbation plots
Polyproline length	Kd (mM)										Number of sites											SF1 peptides		Kd (mM)															Residue Number	Titration with P6
	Individual values								Averaged		Individual values								Averaged					Individual values										Averaged peptide		Averaged group				Backbone CS values Free		Backbone CS values 1:5		Backbone Dd (ppm)	Side Chain CS values Free		Side Chain CS values 1:5		Side Chain Dd (ppm)
	Value	Error	Value	Error	Value	Error	Value	Error	Value	Error	Value	Error	Value	Error	Value	Error	Value	Error	Value	Error		Sequence	Classification	Value	Error	Value	Error	Value	Error	Value	Error	Value	Error	Value	Error	Value	Error			1H	15N	1H	15N		1H	15N	1H	15N
6	nd		nd						Not detected		nd		nd						nd			342 SAPRPAAPANNPPPPS 357	Spaced Prolines	nd		nd								nd		not detected			141	8.37654	110.52	8.37795	110.518	0.000897351					0
8	nd		nd						>50 (estimated)		nd		nd						nd			387 PGGPGGGPHSFPHPLP 402		nd		nd								nd					142	8.0886	123.984	8.08649	123.979	0.00228822					0
10	30.8	2.6	22.6	5.4	37.1	2.5	23.7	2.2	28.55	5.6	0.82	0.13	0.85	0.03	0.8	0.03	1.07	0.02	0.89	0.11		470 MPPPPMGMMPPPPPPP 485	Two Proline Tracts	10.9	1	13.3	2.1	14	1.5	17.3	1.6			13.9	2.3	12	2.8		143	8.2597	120.357	8.2609	120.355	0.000828217					0
13	7.58	0.62	10.6	0.9	7.45	0.64			8.54333	1.46	0.79	0.02	0.07	0.03	0.86	0.02			0.78	0.07		478 MPPPPPPPSGQPPPPP 493		8.26	0.65	10.3	1	10.2	1.1					9.59	0.9				144	8.19617	116.029	8.20215	116.113	0.0317521					0
16	3.35	0.2	3.41	0.22	3.75	0.19	3.02	0.3	3.3825	0.27	0.8	0.01	0.84	0.01	0.83	0.02	0.96	0.09	0.88	0.08		425 MQPPPPPMNQGPHPPG 440	Two broken Proline Tracts	15.9	2.4	21.8	2	22.9	2.6					20.2	3.1	29.5	13.7		145	8.5544	123.148	8.56928	123.165	0.00849277					0
19	7.02	1.04	6.5	0.88					6.76	0.96	1.12	0.04	10.8	0.03					1.1	0.04		565 TMVPLPPGVQPPLPPG 580		24	6.2	37.8	7.1	23.4	3.7	36.5	5.9			30.4	6.7				146	8.15516	119.449	8.16466	119.475	0.0103398	10.3811	129.949	10.4053	129.975	0.0133375
22	8.84	0.74	9.73	1.01					9.285	0.88	1.41	0.02	1.37	0.03					1.39	0.03		596 MAYPPPPPPPPMDPSN 611		65.9	50.7	nd								65.9	50.7				147	9.38276	114.464	9.41645	114.249	0.0812868					0
25	10.5	1.3	11	2.3					10.75	1.8	2.21	0.03	2.39	0.05					2.3	0.09		623 MPPFGMPPAPPPPPPQ 638		21.8	7.1	24.8	19.5							23.3	13.3				148	8.4269	123.372	8.37717	123.048	0.122427					0
29	7.3	1.47	11	2					9.15	1.85	2.38	0.05	2.56	0.05					2.47	0.09		575 PPLPPGAPPPPPPPPP 590	Highest affinity peptide	1.29	0.12	1.24	0.15	1.62	0.13	156	0.1	1.29	0.09	1.4	0.16	1.4	0.16		149	8.43769	123.398	8.38991	123.044	0.13343					0
																																							150	8.1893	118.835	8.21327	118.77	0.0257042					0
	Panel A - ITC DATA																							Panel B - ITC DATA															151	9.36265	120.987	9.4567	121.111	0.0583964					0
																																							152					0					0
																																							153	7.75929	112.435	7.78107	112.277	0.0595327					0
	P10 Titration						P16 Titration						P25 Titration											SF1 WWbs Titration															154	8.24828	108.29	8.24537	108.251	0.0145771					0
																																							155	7.69594	121.327	7.70467	121.451	0.0464144	7.19274	84.6953	7.15472	84.7379	0.0213672
	Time (min)	DP (mW)	Fitted		Data Points		Time (min)	DP (mW)	Fitted		Data Points		Time (min)	DP (mW)	Fitted		Data Points							Time (min)	DP (mW)	Fitted		Data Points											156	8.67848	121.013	8.72927	121.379	0.138513					0
			Molar Ratio	DH (kJ/mol)	Molar Ratio	DH (kJ/mol)			Molar Ratio	DH (kJ/mol)	Molar Ratio	DH (kJ/mol)			Molar Ratio	DH (kJ/mol)	Molar Ratio	DH (kJ/mol)								Molar Ratio	DH (kJ/mol)	Molar Ratio	DH (kJ/mol)										157	8.57091	122.74	8.64965	122.444	0.114883					0
	0.083333	0.004145	0.01747	-22.8982	0.08329	-22.8472	0.083333	-0.00374	0.022081	-56.6802	0.105269	-57.9001	0.083333	0.000902	0.02823	-57.747	0.134586	-57.058						0.083333	0.000902	0.02823	-57.747	0.134586	-57.058										158	8.78408	117.942	8.8113	117.684	0.0969515					0
	0.1	-0.000708	0.08329	-22.3308	0.149586	-21.6189	0.1	-0.00217	0.105269	-55.7956	0.18906	-52.918	0.1	-0.000371	0.134586	-57.1694	0.241711	-56.3716						0.1	-0.000371	0.134586	-57.1694	0.241711	-56.3716										159	9.35495	124.179	9.39746	124.04	0.0544406					0
	0.116667	-0.002001	0.149586	-21.3987	0.216358	-20.0254	0.116667	-0.000934	0.18906	-54.1569	0.273452	-50.6469	0.116667	-0.001225	0.241711	-56.1954	0.349606	-54.1067						0.116667	-0.001225	0.241711	-56.1954	0.349606	-54.1067										160	8.01667	130.138	7.96467	129.995	0.0569053					0
	0.133333	-0.003211	0.216358	-20.4223	0.283605	-18.9481	0.133333	-0.000535	0.273452	-52.1369	0.358445	-49.5248	0.133333	-0.000865	0.349606	-55.1326	0.567701	-53.2577						0.133333	-0.000865	0.349606	-55.1326	0.567701	-53.2577										161	8.26318	116.513	8.24664	116.372	0.053357					0
	0.15	-0.004421	0.283605	-19.409	0.351329	-18.0763	0.15	-0.000221	0.358445	-49.6612	0.44404	-46.473	0.15	-0.001217	0.458269	-53.9755	0.677903	-52.8852						0.15	-0.001217	0.458269	-53.9755	0.677903	-52.8852										162	8.04098	121.265	8.05201	121.294	0.0116826					0
	0.166667	-0.005337	0.351329	-18.3678	0.419529	-17.5154	0.166667	0.000973	0.44404	-46.6661	0.530237	-44.4179	0.166667	-0.002909	0.567701	-52.7189	0.788873	-50.5492						0.166667	-0.002909	0.567701	-52.7189	0.788873	-50.5492										163	7.68433	108.827	7.67058	108.87	0.0168667					0
	0.183333	-0.004789	0.419529	-17.3093	0.488204	-16.3845	0.183333	0.002377	0.530237	-43.1232	0.617035	-39.0965	0.183333	-0.004977	0.677903	-51.3588	0.900613	-49.2304						0.183333	-0.004977	0.677903	-51.3588	0.900613	-49.2304										164	7.86954	116.239	7.85619	116.25	0.00657339	7.47367	112.833	7.48407	112.699	0
	0.2	-0.004783	0.488204	-16.2448	0.557356	-14.8962	0.2	0.003613	0.617035	-39.0715	0.704435	-33.9095	0.2	-0.006835	0.788873	-49.8922	1.01312	-45.1628						0.2	-0.006835	0.788873	-49.8922	1.01312	-45.1628										165	6.9514	117.762	6.93688	117.666	0.0360769	6.88336	112.827	6.88505	112.702	0.0250848
	0.216667	-0.00348	0.557356	-15.1864	0.626983	-14.1821	0.216667	0.003677	0.704435	-34.643	0.792436	-30.1112	0.216667	-0.007479	0.900613	-48.3183	1.1264	-45.1681						0.216667	-0.007479	0.900613	-48.3183	1.1264	-45.1681										166	8.42441	116.251	8.41691	116.907	0.24545					0
	0.233333	-0.001842	0.626983	-14.1455	0.697087	-13.0725	0.233333	0.00236	0.792436	-30.0589	0.881039	-26.455	0.233333	-0.008667	1.01312	-46.6384	1.24045	-40.6769						0.233333	-0.008667	1.01312	-46.6384	1.24045	-40.6769										167	9.21704	117.402	9.28342	117.451	0.0308045					0
	0.25	-0.002674	0.697087	-13.1328	0.767666	-11.7044	0.25	0.00188	0.881039	-25.5832	0.970243	-21.2548	0.25	-0.008097	1.1264	-44.8567	1.35526	-40.4829						0.25	-0.008097	1.1264	-44.8567	1.35526	-40.4829										168	8.54421	125.411	8.59424	125.504	0.0394504	9.97555	128.585	9.90684	128.714	0.0549648
	0.266667	-0.003674	0.767666	-12.1577	0.838721	-11.6311	0.266667	0.001316	0.970243	-21.4526	1.06005	-17.6652	0.266667	-0.00782	1.24045	-42.9807	1.47085	-38.2212						0.266667	-0.00782	1.24045	-42.9807	1.47085	-38.2212										169	8.14408	120.891	8.20764	120.63	0.100486					0
	0.283333	-0.003292	0.838721	-11.2276	0.910253	-10.3542	0.283333	-0.000127	1.06005	-17.8208	1.15046	-14.6721	0.283333	-0.007249	1.35526	-41.0215	1.5872	-36.5407						0.283333	-0.007249	1.35526	-41.0215	1.5872	-36.5407										170	8.3311	126.88	8.31806	127.213	0.124509					0
	0.3	-0.000852	0.910253	-10.3482	0.98226	-9.99264	0.3	-0.002113	1.15046	-14.7446	1.24147	-11.5277	0.3	-0.007381	1.47085	-38.9933	1.70433	-36.457						0.3	-0.007381	1.47085	-38.9933	1.70433	-36.457										171					0					0
	0.316667	0.000122	0.98226	-9.52319	1.05474	-8.9627	0.316667	-0.002467	1.24147	-12.2051	1.33308	-10.9571	0.316667	-0.008351	1.5872	-36.914	1.82222	-32.5131						0.316667	-0.008351	1.5872	-36.914	1.82222	-32.5131										172	8.42452	122.576	8.42493	122.576	0.000175898					0
	0.333333	-0.001165	1.05474	-8.75447	1.1277	-8.59361	0.333333	-0.002947	1.33308	-10.1406	1.42529	-7.93718	0.333333	-0.008608	1.70433	-34.8037	1.94088	-30.9328						0.333333	-0.008608	1.70433	-34.8037	1.94088	-30.9328										173	8.33413	115.239	8.3432	115.241	0.00352224					0
	0.35	-0.002201	1.1277	-8.04235	1.20114	-7.47941	0.35	-0.004431	1.42529	-8.47434	1.5181	-6.74292	0.35	-0.008907	1.82222	-32.6843	2.06031	-29.1859						0.35	-0.008907	1.82222	-32.6843	2.06031	-29.1859										174	7.2312	116.21	7.22314	116.111	0.0370121					0
	0.366667	-0.00085	1.20114	-7.38588	1.27505	-7.23019	0.366667	-0.004743	1.5181	-7.13126	1.61152	-6.36965	0.366667	-0.007616	1.94088	-30.5785	2.18051	-27.6447						0.366667	-0.007616	1.94088	-30.5785	2.18051	-27.6447										175	7.43354	121.031	7.42605	120.976	0.0206875					0
	0.383333	0.001589	1.27505	-6.7831	1.34943	-6.02118	0.383333	-0.005934	1.61152	-6.04589	1.70553	-5.80831	0.383333	-0.006408	2.06031	-28.5081	2.30148	-24.1558						0.383333	-0.006408	2.06031	-28.5081	2.30148	-24.1558										176	8.59588	115.734	8.61842	115.706	0.0133825					0
	0.4	0.00312	1.34943	-6.23139	1.4243	-5.67997	0.4	-0.006999	1.70553	-5.1643	1.80015	-4.35392	0.4	-0.004458	2.18051	-26.4935	2.42321	-23.8926						0.4	-0.004458	2.18051	-26.4935	2.42321	-23.8926										177					0					0
	0.416667	0.003061	1.4243	-5.7276	1.49964	-4.42022	0.416667	-0.008482	1.80015	-4.44354	1.89537	-3.62079	0.416667	-0.002802	2.30148	-24.5524	2.54572	-20.3535						0.416667	-0.002802	2.30148	-24.5524	2.54572	-20.3535										178	8.1178	119.887	8.15653	119.884	0.0145256					0
	0.433333	0.002415	1.49964	-5.26839	1.57545	-4.75442	0.433333	-0.009087	1.89537	-3.84993	1.99119	-3.50403	0.433333	-0.002233	2.42321	-22.6992	2.669	-19.7597						0.433333	-0.002233	2.42321	-22.6992	2.669	-19.7597										179	7.80089	118.294	7.7838	118.307	0.00814658	7.08131	111.653	7.07235	111.629	0
	0.45	0.002105	1.57545	-4.85029	1.65174	-4.22322	0.45	-0.007514	1.99119	-3.35731	2.08761	-2.99245	0.45	-0.001581	2.54572	-20.9447	2.79304	-15.6573						0.45	-0.001581	2.54572	-20.9447	2.79304	-15.6573										180	8.26689	120.06	8.28552	120.095	0.0148916	6.69215	111.654	6.69014	111.628	0.00961178
	0.466667	0.003552	1.65174	-4.46987	1.72851	-3.90374	0.466667	-0.008411	2.08761	-2.94535	2.18464	-2.06842	0.466667	0.000243	2.669	-19.296								0.466667	0.000243	2.669	-19.296												181	7.79096	120.512	7.7825	120.505	0.00418098					0
	0.483333	0.003911	1.72851	-4.12381			0.483333	-0.008555	2.18464	-2.59826			0.483333	0.001272	2.79304	-17.7571								0.483333	0.001272	2.79304	-17.7571												182	7.82825	119.949	7.83165	119.897	0.0196587					0
	0.5	0.00362					0.5	-0.007227					0.5	0.002275										0.5	0.002275														183	7.78541	114.079	7.79292	114.076	0.00306331					0
	0.516667	0.003329					0.516667	-0.008118					0.516667	0.005038										0.516667	0.005038														184	7.64878	120.358	7.61806	120.208	0.0572971					0
	0.533333	0.004503					0.533333	-0.007753					0.533333	0.006796										0.533333	0.006796														185	7.83876	122.449	7.83032	122.533	0.031644					0
	0.55	0.005175					0.55	-0.006342					0.55	0.007508										0.55	0.007508														186					0					0
	0.566667	0.004842					0.566667	-0.006186					0.566667	0.007382										0.566667	0.007382														187	7.33571	119.014	7.35976	119.073	0.0236109	10.358	129.968	10.3615	129.991	0.00866363
	0.583333	0.004593					0.583333	-0.003309					0.583333	0.007716										0.583333	0.007716														188	8.73	120.811	8.75229	120.827	0.0103521					0
	0.6	0.004156					0.6	0.000257					0.6	0.006795										0.6	0.006795														189	8.45024	123.964	8.40006	124.047	0.0363447					0
	0.616667	0.004514					0.616667	0.000305					0.616667	0.00596										0.616667	0.00596														190	8.54277	127.524	8.51916	126.708	0.30557					0
	0.633333	0.005208					0.633333	0.001275					0.633333	0.006548										0.633333	0.006548														191	8.31285	117.981	8.3071	117.905	0.0285477					0
	0.65	0.004353					0.65	0.002748					0.65	0.006676										0.65	0.006676														192	8.8352	119.785	8.8475	119.752	0.0130651					0
	0.666667	0.004502					0.666667	0.004471					0.666667	0.00718										0.666667	0.00718														193	9.04776	122.504	9.20287	122.585	0.0654911					0
	0.683333	0.003814					0.683333	0.005483					0.683333	0.00802										0.683333	0.00802														194	7.95806	112.292	7.94436	112.239	0.0207834					0
	0.7	0.003521					0.7	0.006025					0.7	0.007828										0.7	0.007828														195	8.05993	111.275	8.09051	111.449	0.0662722					0
	0.716667	0.002098					0.716667	0.007908					0.716667	0.007556										0.716667	0.007556														196	7.55405	122.095	7.52998	122.379	0.106871					0
	0.733333	0.002182					0.733333	0.010754					0.733333	0.007745										0.733333	0.007745														197					0					0
	0.75	0.002476					0.75	0.01159					0.75	0.008771										0.75	0.008771														198	8.3544	116.47	8.45478	115.705	0.288653					0
	0.766667	0.003272					0.766667	0.011799					0.766667	0.009629										0.766667	0.009629														199	8.77608	117.557	8.83968	117.087	0.177542					0
	0.783333	0.002393					0.783333	0.011295					0.783333	0.008519										0.783333	0.008519														200	9.19321	124.26	9.24003	124.009	0.0958188					0
	0.8	0.002153					0.8	0.010038					0.8	0.006885										0.8	0.006885														201	7.90153	130.611	7.9099	130.865	0.0949775					0
	0.816667	0.003337					0.816667	0.009285					0.816667	0.005506										0.816667	0.005506														202	8.26274	119.04	8.25657	118.928	0.0417049	7.38694	111.93	7.38853	111.919	0
	0.833333	0.002679					0.833333	0.008825					0.833333	0.002745										0.833333	0.002745														203	8.30978	120.824	8.3336	120.889	0.0256988	6.74422	111.927	6.74375	111.913	0.00468229
	0.85	-7.3e-05					0.85	0.008826					0.85	0.000487										0.85	0.000487														204	7.3549	108.72	7.35031	108.772	0.0195733					0
	0.866667	-0.002281					0.866667	0.007655					0.866667	-0.000934										0.866667	-0.000934														205	7.91127	116.178	7.89114	116.208	0.013524					0
	0.883333	-0.001809					0.883333	0.008953					0.883333	-0.001183										0.883333	-0.001183														206	7.14371	120.127	7.09488	119.863	0.100396					0
	0.9	-0.002592					0.9	0.008369					0.9	-0.001962										0.9	-0.001962														207	8.40857	117.81	8.35564	118.435	0.234653					0
	0.916667	-0.005762					0.916667	0.007535					0.916667	-0.005207										0.916667	-0.005207														208	9.5304	121.805	9.60167	121.76	0.0315017	7.2662	84.7703	7.26893	84.7599	0.00402678
	0.933333	-0.004493					0.933333	0.005194					0.933333	-0.007782										0.933333	-0.007782														209	8.56896	120.167	8.65312	120.535	0.141361	10.0519	128.92	9.91929	129.152	0.0999077
	0.95	-0.008124					0.95	0.000969					0.95	-0.01153										0.95	-0.01153														210	7.43512	122.038	7.58888	121.395	0.247113					0
	0.966667	-0.009577					0.966667	-0.003047					0.966667	-0.01691										0.966667	-0.01691														211	8.35237	125.876	8.32601	125.963	0.0339744					0
	0.983333	-0.014463					0.983333	-0.006058					0.983333	-0.019737										0.983333	-0.019737														212					0					0
	1	-0.033214					1	-0.000657					1	-0.019453										1	-0.019453														213	8.52832	126.73	8.52382	126.762	0.0120541					0
	1.01667	-0.033166					1.01667	-0.000782					1.01667	-0.014015										1.01667	-0.014015														214	9.43871	116.346	9.43667	116.341	0.0019618					0
	1.03333	-0.053592					1.03333	-0.055754					1.03333	-0.01448										1.03333	-0.01448														215	6.79339	116.174	6.78596	116.035	0.0521543					0
	1.05	-0.079377					1.05	-0.141498					1.05	-0.123551										1.05	-0.123551														216	7.52222	120.968	7.5043	120.954	0.00850638					0
	1.06667	-0.100599					1.06667	-0.21799					1.06667	-0.28793										1.06667	-0.28793														217	8.54948	118.629	8.54885	118.615	0.0051726					0
	1.08333	-0.120564					1.08333	-0.328562					1.08333	-0.394656										1.08333	-0.394656														218	7.41049	120.781	7.41184	120.772	0.00340887					0
	1.1	-0.130908					1.1	-0.390076					1.1	-0.45581										1.1	-0.45581														219	8.0345	119.395	8.02518	119.385	0.00510928					0
	1.11667	-0.135265					1.11667	-0.395024					1.11667	-0.466298										1.11667	-0.466298														220	8.00097	107.347	7.99443	107.32	0.0105802					0
	1.13333	-0.138199					1.13333	-0.3746					1.13333	-0.447605										1.13333	-0.447605														221	7.79479	120.538	7.79418	120.535	0.00117481	7.33757	111.674	7.3344	111.67	0
	1.15	-0.148836					1.15	-0.355223					1.15	-0.388844										1.15	-0.388844														222	8.15473	120.42	8.15091	120.408	0.00461228	6.7471	111.677	6.74554	111.674	0.00158662
	1.16667	-0.145238					1.16667	-0.334757					1.16667	-0.337242										1.16667	-0.337242														223	8.14212	118.419	8.14125	118.423	0.00154994	7.5248	112.77	7.52326	112.778	0.00305441
	1.18333	-0.141305					1.18333	-0.290301					1.18333	-0.300839										1.18333	-0.300839														224	7.9275	114.465	7.9269	114.476	0.00425645	6.85503	112.769	6.85503	112.761	0
	1.2	-0.136168					1.2	-0.246907					1.2	-0.261643										1.2	-0.261643														225	7.9288	123.44	7.93484	123.439	0.00232417					0
	1.21667	-0.13505					1.21667	-0.234494					1.21667	-0.220515										1.21667	-0.220515														226	8.07069	124.373	8.07696	124.362	0.00483206					0
	1.23333	-0.130918					1.23333	-0.220993					1.23333	-0.192617										1.23333	-0.192617														227	8.30357	127.912	8.30591	127.902	0.00394117					0
	1.25	-0.117993					1.25	-0.178394					1.25	-0.157602										1.25	-0.157602														228	8.24635	108.031	8.24561	108.025	0.00206162					0
	1.26667	-0.105152					1.26667	-0.155305					1.26667	-0.129453										1.26667	-0.129453														229	8.01194	115.353	8.01028	115.352	0.000629889					0
	1.28333	-0.095368					1.28333	-0.146619					1.28333	-0.120061										1.28333	-0.120061														230	8.15568	123.774	8.16586	123.792	0.00760108					0
	1.3	-0.085887					1.3	-0.132009					1.3	-0.10389										1.3	-0.10389														231	7.99863	121.836	8.01649	121.86	0.0113201					0
	1.31667	-0.073685					1.31667	-0.117649					1.31667	-0.096421										1.31667	-0.096421														232	8.11485	118.831	8.12287	118.842	0.00498839					0
	1.33333	-0.066382					1.33333	-0.097428					1.33333	-0.089789										1.33333	-0.089789														233	8.23537	124.095	8.23585	124.092	0.00120703					0
	1.35	-0.061884					1.35	-0.084198					1.35	-0.08592										1.35	-0.08592														234	8.28936	117.172	8.29035	117.164	0.00303101					0
	1.36667	-0.057972					1.36667	-0.081729					1.36667	-0.084438										1.36667	-0.084438														235	8.38371	121.119	8.38305	121.116	0.00107638	7.5001	112.916	7.5017	112.919	0.0022547
	1.38333	-0.053139					1.38333	-0.075491					1.38333	-0.08417										1.38333	-0.08417														236	7.71944	127.426	7.71759	127.415	0.00413304	6.77992	112.924	6.78182	112.933	0
	1.4	-0.04614					1.4	-0.070119					1.4	-0.084191										1.4	-0.084191
	1.41667	-0.041236					1.41667	-0.064033					1.41667	-0.081941										1.41667	-0.081941
	1.43333	-0.03855					1.43333	-0.06113					1.43333	-0.077473										1.43333	-0.077473
	1.45	-0.035697					1.45	-0.056133					1.45	-0.072										1.45	-0.072
	1.46667	-0.031588					1.46667	-0.050802					1.46667	-0.068747										1.46667	-0.068747
	1.48333	-0.028107					1.48333	-0.044758					1.48333	-0.066497										1.48333	-0.066497
	1.5	-0.026941					1.5	-0.040171					1.5	-0.065072										1.5	-0.065072
	1.51667	-0.027786					1.51667	-0.037342					1.51667	-0.064265										1.51667	-0.064265
	1.53333	-0.027543					1.53333	-0.032922					1.53333	-0.062286										1.53333	-0.062286
	1.55	-0.02395					1.55	-0.027832					1.55	-0.057585										1.55	-0.057585
	1.56667	-0.021403					1.56667	-0.026134					1.56667	-0.050038										1.56667	-0.050038
	1.58333	-0.020615					1.58333	-0.026486					1.58333	-0.039433										1.58333	-0.039433
	1.6	-0.019841					1.6	-0.024994					1.6	-0.032617										1.6	-0.032617
	1.61667	-0.018607					1.61667	-0.022413					1.61667	-0.028302										1.61667	-0.028302
	1.63333	-0.015992					1.63333	-0.020375					1.63333	-0.026959										1.63333	-0.026959
	1.65	-0.015093					1.65	-0.017752					1.65	-0.028129										1.65	-0.028129
	1.66667	-0.013608					1.66667	-0.016134					1.66667	-0.025069										1.66667	-0.025069
	1.68333	-0.012165					1.68333	-0.014683					1.68333	-0.019665										1.68333	-0.019665
	1.7	-0.009062					1.7	-0.013569					1.7	-0.01712										1.7	-0.01712
	1.71667	-0.008598					1.71667	-0.012205					1.71667	-0.016488										1.71667	-0.016488
	1.73333	-0.008469					1.73333	-0.009835					1.73333	-0.01954										1.73333	-0.01954
	1.75	-0.005702					1.75	-0.009098					1.75	-0.022089										1.75	-0.022089
	1.76667	-0.004275					1.76667	-0.00878					1.76667	-0.022838										1.76667	-0.022838
	1.78333	-0.003811					1.78333	-0.008965					1.78333	-0.024006										1.78333	-0.024006
	1.8	-0.004074					1.8	-0.009157					1.8	-0.025722										1.8	-0.025722
	1.81667	-0.003836					1.81667	-0.009308					1.81667	-0.027757										1.81667	-0.027757
	1.83333	-0.002468					1.83333	-0.008161					1.83333	-0.030588										1.83333	-0.030588
	1.85	-0.001017					1.85	-0.006721					1.85	-0.03342										1.85	-0.03342
	1.86667	-0.000821					1.86667	-0.007709					1.86667	-0.036209										1.86667	-0.036209
	1.88333	-0.002007					1.88333	-0.007274					1.88333	-0.0377										1.88333	-0.0377
	1.9	-0.001033					1.9	-0.006475					1.9	-0.039438										1.9	-0.039438
	1.91667	0.000652					1.91667	-0.005887					1.91667	-0.040531										1.91667	-0.040531
	1.93333	0.002295					1.93333	-0.004001					1.93333	-0.041833										1.93333	-0.041833
	1.95	0.002598					1.95	-0.00492					1.95	-0.043136										1.95	-0.043136
	1.96667	0.002984					1.96667	-0.005378					1.96667	-0.045318										1.96667	-0.045318
	1.98333	0.003706					1.98333	-0.005376					1.98333	-0.047122										1.98333	-0.047122
	2	0.004995					2	-0.007946					2	-0.044851										2	-0.044851
	2.01667	0.00687					2.01667	-0.008551					2.01667	-0.043775										2.01667	-0.043775
	2.03333	0.006148					2.03333	-0.008988					2.03333	-0.044792										2.03333	-0.044792
	2.05	0.004296					2.05	-0.00821					2.05	-0.044303										2.05	-0.044303
	2.06667	0.002821					2.06667	-0.008521					2.06667	-0.042766										2.06667	-0.042766
	2.08333	0.003523					2.08333	-0.008833					2.08333	-0.040518										2.08333	-0.040518
	2.1	0.003159					2.1	-0.006823					2.1	-0.038257										2.1	-0.038257
	2.11667	0.001537					2.11667	-0.006868					2.11667	-0.033753										2.11667	-0.033753
	2.13333	0.002343					2.13333	-0.006912					2.13333	-0.026236										2.13333	-0.026236
	2.15	0.003694					2.15	-0.005993					2.15	-0.019262										2.15	-0.019262
	2.16667	0.005673					2.16667	-0.0034					2.16667	-0.010111										2.16667	-0.010111
	2.18333	0.005726					2.18333	-0.004156					2.18333	-0.003891										2.18333	-0.003891
	2.2	0.005382					2.2	-0.005151					2.2	0.001507										2.2	0.001507
	2.21667	0.00625					2.21667	-0.004976					2.21667	0.0074										2.21667	0.0074
	2.23333	0.005193					2.23333	-0.003211					2.23333	0.007432										2.23333	0.007432
	2.25	0.004218					2.25	-0.00199					2.25	-0.001789										2.25	-0.001789
	2.26667	0.00471					2.26667	-0.000559					2.26667	0.150642										2.26667	0.150642
	2.28333	0.003484					2.28333	-0.002268					2.28333	0.226287										2.28333	0.226287
	2.3	0.002364					2.3	-0.002882					2.3	0.209031										2.3	0.209031
	2.31667	0.002329					2.31667	-0.001447					2.31667	0.189391										2.31667	0.189391
	2.33333	0.003425					2.33333	-0.001269					2.33333	0.153297										2.33333	0.153297
	2.35	0.003684					2.35	-0.002305					2.35	0.1113										2.35	0.1113
	2.36667	0.002644					2.36667	-0.000661					2.36667	0.094423										2.36667	0.094423
	2.38333	0.001605					2.38333	-0.001279					2.38333	0.070805										2.38333	0.070805
	2.4	0.000962					2.4	-0.000218					2.4	0.047356										2.4	0.047356
	2.41667	0.000652					2.41667	-0.000796					2.41667	0.02838										2.41667	0.02838
	2.43333	0.000928					2.43333	-0.002043					2.43333	0.020541										2.43333	0.020541
	2.45	0.001329					2.45	-0.00082					2.45	0.011948										2.45	0.011948
	2.46667	0.000642					2.46667	-0.002779					2.46667	0.006454										2.46667	0.006454
	2.48333	-0.000506					2.48333	-0.004319					2.48333	0.003513										2.48333	0.003513
	2.5	0.000375					2.5	-0.004102					2.5	-0.001093										2.5	-0.001093
	2.51667	3.9e-05					2.51667	-0.006194					2.51667	-0.006818										2.51667	-0.006818
	2.53333	-0.00327					2.53333	-0.008997					2.53333	-0.012082										2.53333	-0.012082
	2.55	-0.004862					2.55	-0.009958					2.55	-0.015211										2.55	-0.015211
	2.56667	-0.005324					2.56667	-0.009327					2.56667	-0.018507										2.56667	-0.018507
	2.58333	-0.005786					2.58333	-0.009744					2.58333	-0.022096										2.58333	-0.022096
	2.6	-0.007652					2.6	-0.008696					2.6	-0.023122										2.6	-0.023122
	2.61667	-0.008182					2.61667	-0.008534					2.61667	-0.025922										2.61667	-0.025922
	2.63333	-0.008336					2.63333	-0.008371					2.63333	-0.030019										2.63333	-0.030019
	2.65	-0.010289					2.65	-0.008544					2.65	-0.030223										2.65	-0.030223
	2.66667	-0.011363					2.66667	-0.007125					2.66667	-0.028417										2.66667	-0.028417
	2.68333	-0.009968					2.68333	-0.00713					2.68333	-0.035487										2.68333	-0.035487
	2.7	-0.009887					2.7	-0.005036					2.7	-0.054029										2.7	-0.054029
	2.71667	-0.008763					2.71667	-0.003198					2.71667	-0.069723										2.71667	-0.069723
	2.73333	-0.003493					2.73333	-0.003622					2.73333	-0.077881										2.73333	-0.077881
	2.75	-0.002285					2.75	-0.002119					2.75	-0.087881										2.75	-0.087881
	2.76667	-0.000993					2.76667	-0.000659					2.76667	-0.093569										2.76667	-0.093569
	2.78333	0.00122					2.78333	0.000258					2.78333	-0.093018										2.78333	-0.093018
	2.8	0.001795					2.8	0.003242					2.8	-0.089055										2.8	-0.089055
	2.81667	0.004798					2.81667	0.006097					2.81667	-0.082513										2.81667	-0.082513
	2.83333	0.008681					2.83333	0.006859					2.83333	-0.067387										2.83333	-0.067387
	2.85	0.007581					2.85	0.007327					2.85	-0.05134										2.85	-0.05134
	2.86667	0.003802					2.86667	0.006163					2.86667	-0.035629										2.86667	-0.035629
	2.88333	0.004293					2.88333	0.004873					2.88333	-0.026072										2.88333	-0.026072
	2.9	0.003201					2.9	0.003149					2.9	-0.022943										2.9	-0.022943
	2.91667	0.001775					2.91667	0.00406					2.91667	-0.01975										2.91667	-0.01975
	2.93333	0.003238					2.93333	0.005055					2.93333	-0.015049										2.93333	-0.015049
	2.95	0.004953					2.95	0.004668					2.95	-0.015247										2.95	-0.015247
	2.96667	0.006165					2.96667	0.002941					2.96667	-0.015947										2.96667	-0.015947
	2.98333	0.006958					2.98333	0.001591					2.98333	-0.016271										2.98333	-0.016271
	3	0.008311					3	0.002535					3	-0.016272										3	-0.016272
	3.01667	0.008955					3.01667	0.001802					3.01667	-0.015534										3.01667	-0.015534
	3.03333	0.005203					3.03333	-0.000857					3.03333	-0.012701										3.03333	-0.012701
	3.05	0.004131					3.05	-0.002134					3.05	-0.012339										3.05	-0.012339
	3.06667	0.005361					3.06667	-0.001066					3.06667	-0.009047										3.06667	-0.009047
	3.08333	0.005503					3.08333	0.000839					3.08333	-0.006759										3.08333	-0.006759
	3.1	0.004866					3.1	0.001692					3.1	-0.003866										3.1	-0.003866
	3.11667	0.004902					3.11667	-0.000303					3.11667	0.001326										3.11667	0.001326
	3.13333	0.004771					3.13333	-0.000247					3.13333	0.002247										3.13333	0.002247
	3.15	0.005435					3.15	0.002908					3.15	0.001912										3.15	0.001912
	3.16667	0.005974					3.16667	0.003886					3.16667	0.002373										3.16667	0.002373
	3.18333	0.005257					3.18333	0.001096					3.18333	0.003922										3.18333	0.003922
	3.2	0.003673					3.2	0.002574					3.2	0.005904										3.2	0.005904
	3.21667	0.003265					3.21667	0.00334					3.21667	0.010031										3.21667	0.010031
	3.23333	0.002605					3.23333	0.004065					3.23333	0.015162										3.23333	0.015162
	3.25	0.002615					3.25	0.003324					3.25	0.019958										3.25	0.019958
	3.26667	0.001746					3.26667	0.004174					3.26667	0.022828										3.26667	0.022828
	3.28333	0.001169					3.28333	0.002303					3.28333	0.025196										3.28333	0.025196
	3.3	-0.000323					3.3	0.000683					3.3	0.025554										3.3	0.025554
	3.31667	-0.003028					3.31667	0.001868					3.31667	0.026015										3.31667	0.026015
	3.33333	-0.004017					3.33333	0.002802					3.33333	0.027398										3.33333	0.027398
	3.35	-0.003499					3.35	0.003694					3.35	0.027357										3.35	0.027357
	3.36667	-0.004781					3.36667	0.001823					3.36667	0.024133										3.36667	0.024133
	3.38333	-0.0069					3.38333	0.000831					3.38333	0.02024										3.38333	0.02024
	3.4	-0.009859					3.4	-0.001836					3.4	0.012159										3.4	0.012159
	3.41667	-0.01081					3.41667	-0.00241					3.41667	0.007091										3.41667	0.007091
	3.43333	-0.011048					3.43333	-0.001853					3.43333	0.001646										3.43333	0.001646
	3.45	-0.009444					3.45	-0.004269					3.45	-0.001999										3.45	-0.001999
	3.46667	-0.006082					3.46667	-0.002917					3.46667	-0.007611										3.46667	-0.007611
	3.48333	-0.005483					3.48333	-0.012534					3.48333	-0.00686										3.48333	-0.00686
	3.5	0.010267					3.5	-0.025166					3.5	-0.002978										3.5	-0.002978
	3.51667	0.004287					3.51667	-0.038385					3.51667	-0.005641										3.51667	-0.005641
	3.53333	-0.083838					3.53333	-0.072202					3.53333	0.007607										3.53333	0.007607
	3.55	-0.268134					3.55	-0.262899					3.55	-0.181494										3.55	-0.181494
	3.56667	-0.446945					3.56667	-0.63836					3.56667	-0.721114										3.56667	-0.721114
	3.58333	-0.63459					3.58333	-1.12469					3.58333	-1.50483										3.58333	-1.50483
	3.6	-0.827472					3.6	-1.60055					3.6	-2.32679										3.6	-2.32679
	3.61667	-1.00989					3.61667	-1.94067					3.61667	-2.80246										3.61667	-2.80246
	3.63333	-1.18627					3.63333	-2.08829					3.63333	-2.88298										3.63333	-2.88298
	3.65	-1.3349					3.65	-2.05834					3.65	-2.68595										3.65	-2.68595
	3.66667	-1.3488					3.66667	-1.92733					3.66667	-2.36248										3.66667	-2.36248
	3.68333	-1.22324					3.68333	-1.75557					3.68333	-2.01084										3.68333	-2.01084
	3.7	-1.10027					3.7	-1.58868					3.7	-1.68835										3.7	-1.68835
	3.71667	-0.99857					3.71667	-1.42174					3.71667	-1.41167										3.71667	-1.41167
	3.73333	-0.864675					3.73333	-1.26225					3.73333	-1.20101										3.73333	-1.20101
	3.75	-0.712359					3.75	-1.10478					3.75	-1.03498										3.75	-1.03498
	3.76667	-0.61108					3.76667	-0.956387					3.76667	-0.873304										3.76667	-0.873304
	3.78333	-0.540029					3.78333	-0.838895					3.78333	-0.743993										3.78333	-0.743993
	3.8	-0.457591					3.8	-0.741961					3.8	-0.631095										3.8	-0.631095
	3.81667	-0.388635					3.81667	-0.65922					3.81667	-0.54382										3.81667	-0.54382
	3.83333	-0.294725					3.83333	-0.570828					3.83333	-0.467431										3.83333	-0.467431
	3.85	-0.234017					3.85	-0.489175					3.85	-0.402932										3.85	-0.402932
	3.86667	-0.227444					3.86667	-0.396931					3.86667	-0.345509										3.86667	-0.345509
	3.88333	-0.207389					3.88333	-0.346303					3.88333	-0.305252										3.88333	-0.305252
	3.9	-0.182394					3.9	-0.311334					3.9	-0.2602										3.9	-0.2602
	3.91667	-0.165562					3.91667	-0.273979					3.91667	-0.218673										3.91667	-0.218673
	3.93333	-0.143497					3.93333	-0.252492					3.93333	-0.198666										3.93333	-0.198666
	3.95	-0.12742					3.95	-0.216183					3.95	-0.151779										3.95	-0.151779
	3.96667	-0.117245					3.96667	-0.169031					3.96667	-0.13261										3.96667	-0.13261
	3.98333	-0.101377					3.98333	-0.132178					3.98333	-0.119469										3.98333	-0.119469
	4	-0.091158					4	-0.117767					4	-0.110165										4	-0.110165
	4.01667	-0.083284					4.01667	-0.113865					4.01667	-0.098389										4.01667	-0.098389
	4.03333	-0.073484					4.03333	-0.10138					4.03333	-0.087115										4.03333	-0.087115
	4.05	-0.059456					4.05	-0.090277					4.05	-0.079024										4.05	-0.079024
	4.06667	-0.049237					4.06667	-0.082314					4.06667	-0.071267										4.06667	-0.071267
	4.08333	-0.045508					4.08333	-0.078118					4.08333	-0.066609										4.08333	-0.066609
	4.1	-0.039766					4.1	-0.07137					4.1	-0.06149										4.1	-0.06149
	4.11667	-0.032055					4.11667	-0.061271					4.11667	-0.053021										4.11667	-0.053021
	4.13333	-0.026605					4.13333	-0.05737					4.13333	-0.046605										4.13333	-0.046605
	4.15	-0.024756					4.15	-0.055185					4.15	-0.040858										4.15	-0.040858
	4.16667	-0.02094					4.16667	-0.037467					4.16667	-0.036827										4.16667	-0.036827
	4.18333	-0.016118					4.18333	-0.027536					4.18333	-0.03062										4.18333	-0.03062
	4.2	-0.012045					4.2	-0.032469					4.2	-0.022183										4.2	-0.022183
	4.21667	-0.008139					4.21667	-0.031289					4.21667	-0.01532										4.21667	-0.01532
	4.23333	-0.006368					4.23333	-0.02588					4.23333	-0.010089										4.23333	-0.010089
	4.25	-0.004806					4.25	-0.030771					4.25	-0.005906										4.25	-0.005906
	4.26667	-0.003789					4.26667	-0.026995					4.26667	-0.004192										4.26667	-0.004192
	4.28333	-0.001097					4.28333	-0.008189					4.28333	-0.004237										4.28333	-0.004237
	4.3	0.001475					4.3	-0.002655					4.3	-0.005921										4.3	-0.005921
	4.31667	0.002081					4.31667	-0.005453					4.31667	-0.007166										4.31667	-0.007166
	4.33333	0.002687					4.33333	-0.034335					4.33333	-0.007197										4.33333	-0.007197
	4.35	0.004339					4.35	-0.044627					4.35	-0.004967										4.35	-0.004967
	4.36667	0.002433					4.36667	-0.043196					4.36667	-0.004537										4.36667	-0.004537
	4.38333	0.003081					4.38333	-0.035108					4.38333	-0.004652										4.38333	-0.004652
	4.4	0.003694					4.4	-0.03531					4.4	-0.004266										4.4	-0.004266
	4.41667	0.002592					4.41667	-0.036015					4.41667	-0.004905										4.41667	-0.004905
	4.43333	0.001658					4.43333	-0.033705					4.43333	-0.006382										4.43333	-0.006382
	4.45	0.002105					4.45	-0.030097					4.45	-0.008696										4.45	-0.008696
	4.46667	0.003306					4.46667	-0.031388					4.46667	-0.010676										4.46667	-0.010676
	4.48333	0.002916					4.48333	-0.031883					4.48333	-0.011609										4.48333	-0.011609
	4.5	0.001278					4.5	-0.029281					4.5	-0.011787										4.5	-0.011787
	4.51667	0.000898					4.51667	-0.028729					4.51667	-0.009703										4.51667	-0.009703
	4.53333	0.0019					4.53333	-0.030858					4.53333	-0.008288										4.53333	-0.008288
	4.55	0.004284					4.55	-0.030139					4.55	-0.007208										4.55	-0.007208
	4.56667	0.003904					4.56667	-0.027829					4.56667	-0.006129										4.56667	-0.006129
	4.58333	0.00298					4.58333	-0.026734					4.58333	-0.00417										4.58333	-0.00417
	4.6	0.003363					4.6	-0.022624					4.6	-0.002919										4.6	-0.002919
	4.61667	0.003498					4.61667	-0.020816					4.61667	-0.00059										4.61667	-0.00059
	4.63333	0.002125					4.63333	-0.021312					4.63333	-0.00048										4.63333	-0.00048
	4.65	0.001004					4.65	-0.023398					4.65	0.000593										4.65	0.000593
	4.66667	0.000929					4.66667	-0.024522					4.66667	0.001247										4.66667	0.001247
	4.68333	0.001105					4.68333	-0.024012					4.68333	0.002027										4.68333	0.002027
	4.7	0.001333					4.7	-0.024927					4.7	0.004159										4.7	0.004159
	4.71667	0.00173					4.71667	-0.023412					4.71667	0.0049										4.71667	0.0049
	4.73333	0.001164					4.73333	-0.023447					4.73333	0.006688										4.73333	0.006688
	4.75	0.00018					4.75	-0.024822					4.75	0.007262										4.75	0.007262
	4.76667	0.000493					4.76667	-0.023015					4.76667	0.008254										4.76667	0.008254
	4.78333	0.001393					4.78333	-0.020998					4.78333	0.006232										4.78333	0.006232
	4.8	0.000458					4.8	-0.02007					4.8	0.004311										4.8	0.004311
	4.81667	-0.001019					4.81667	-0.020481					4.81667	0.001502										4.81667	0.001502
	4.83333	-0.00145					4.83333	-0.022358					4.83333	-0.000343										4.83333	-0.000343
	4.85	-0.001336					4.85	-0.023565					4.85	-0.001561										4.85	-0.001561
	4.86667	-0.002144					4.86667	-0.023475					4.86667	-0.00395										4.86667	-0.00395
	4.88333	-0.002198					4.88333	-0.025728					4.88333	-0.007052										4.88333	-0.007052
	4.9	-0.001116					4.9	-0.025302					4.9	-0.007959										4.9	-0.007959
	4.91667	-0.000618					4.91667	-0.027012					4.91667	-0.008329										4.91667	-0.008329
	4.93333	-0.000916					4.93333	-0.028009					4.93333	-0.011085										4.93333	-0.011085
	4.95	8.5e-05					4.95	-0.030556					4.95	-0.015181										4.95	-0.015181
	4.96667	0.001797					4.96667	-0.029837					4.96667	-0.019194										4.96667	-0.019194
	4.98333	0.00175					4.98333	-0.024261					4.98333	-0.021657										4.98333	-0.021657
	5	0.00108					5	-0.021197					5	-0.023843										5	-0.023843
	5.01667	0.001417					5.01667	-0.021106					5.01667	-0.024819										5.01667	-0.024819
	5.03333	0.001418					5.03333	-0.022522					5.03333	-0.026507										5.03333	-0.026507
	5.05	0.001085					5.05	-0.021091					5.05	-0.019905										5.05	-0.019905
	5.06667	0.002007					5.06667	-0.02033					5.06667	-0.004259										5.06667	-0.004259
	5.08333	0.002846					5.08333	-0.017433					5.08333	0.001673										5.08333	0.001673
	5.1	0.002307					5.1	-0.014118					5.1	0.005986										5.1	0.005986
	5.11667	0.002061					5.11667	-0.01432					5.11667	0.009005										5.11667	0.009005
	5.13333	0.002778					5.13333	-0.014312					5.13333	0.008215										5.13333	0.008215
	5.15	0.002867					5.15	-0.011164					5.15	0.008262										5.15	0.008262
	5.16667	0.003124					5.16667	-0.007555					5.16667	0.009021										5.16667	0.009021
	5.18333	0.003046					5.18333	-0.005873					5.18333	0.007435										5.18333	0.007435
	5.2	0.002674					5.2	-0.005697					5.2	0.007696										5.2	0.007696
	5.21667	0.000208					5.21667	-0.006652					5.21667	0.007931										5.21667	0.007931
	5.23333	-0.001043					5.23333	-0.00568					5.23333	0.007999										5.23333	0.007999
	5.25	-0.000117					5.25	-0.003495					5.25	0.007104										5.25	0.007104
	5.26667	-0.000615					5.26667	-0.00357					5.26667	0.005538										5.26667	0.005538
	5.28333	-0.001699					5.28333	-0.002767					5.28333	0.004182										5.28333	0.004182
	5.3	-0.002161					5.3	-0.003972					5.3	0.003233										5.3	0.003233
	5.31667	-0.001954					5.31667	-0.004131					5.31667	0.00461										5.31667	0.00461
	5.33333	-0.002417					5.33333	-0.00228					5.33333	0.005234										5.33333	0.005234
	5.35	-0.00196					5.35	-0.001266					5.35	0.005355										5.35	0.005355
	5.36667	-0.001083					5.36667	-0.001802					5.36667	0.005769										5.36667	0.005769
	5.38333	-0.002216					5.38333	-0.003049					5.38333	0.004132										5.38333	0.004132
	5.4	-0.003569					5.4	-0.003291					5.4	0.004845										5.4	0.004845
	5.41667	-0.002747					5.41667	-0.001104					5.41667	0.007095										5.41667	0.007095
	5.43333	-0.001171					5.43333	-0.000467					5.43333	0.009303										5.43333	0.009303
	5.45	-0.001731					5.45	-0.001462					5.45	0.009627										5.45	0.009627
	5.46667	-0.003715					5.46667	-0.00229					5.46667	0.010914										5.46667	0.010914
	5.48333	-0.004107					5.48333	-0.001779					5.48333	0.012034										5.48333	0.012034
	5.5	-0.003339					5.5	-0.001141					5.5	0.013085										5.5	0.013085
	5.51667	-0.002993					5.51667	-0.00021					5.51667	0.013834										5.51667	0.013834
	5.53333	-0.002856					5.53333	0.002647					5.53333	0.013412										5.53333	0.013412
	5.55	-0.002134					5.55	0.004709					5.55	0.012403										5.55	0.012403
	5.56667	-0.00116					5.56667	0.004175					5.56667	0.009929										5.56667	0.009929
	5.58333	-0.001526					5.58333	0.003557					5.58333	0.007915										5.58333	0.007915
	5.6	-0.001316					5.6	0.005158					5.6	0.006959										5.6	0.006959
	5.61667	-0.002953					5.61667	0.004457					5.61667	0.005409										5.61667	0.005409
	5.63333	-0.003543					5.63333	0.003337					5.63333	0.003189										5.63333	0.003189
	5.65	-0.002039					5.65	0.002091					5.65	0.001011										5.65	0.001011
	5.66667	-0.000787					5.66667	0.001055					5.66667	-0.001879										5.66667	-0.001879
	5.68333	-0.001544					5.68333	0.002656					5.68333	-0.003848										5.68333	-0.003848
	5.7	-0.000217					5.7	0.003754					5.7	-0.005399										5.7	-0.005399
	5.71667	0.00316					5.71667	0.002842					5.71667	-0.007338										5.71667	-0.007338
	5.73333	0.004233					5.73333	0.000506					5.73333	-0.007268										5.73333	-0.007268
	5.75	0.003674					5.75	-0.000155					5.75	-0.006947										5.75	-0.006947
	5.76667	0.001775					5.76667	-0.0009					5.76667	-0.006165										5.76667	-0.006165
	5.78333	0.001969					5.78333	-0.003612					5.78333	-0.005216										5.78333	-0.005216
	5.8	0.003288					5.8	-0.004319					5.8	-0.004695										5.8	-0.004695
	5.81667	0.00339					5.81667	-0.005362					5.81667	-0.002974										5.81667	-0.002974
	5.83333	0.002864					5.83333	-0.006113					5.83333	-0.001295										5.83333	-0.001295
	5.85	0.002841					5.85	-0.006067					5.85	-0.000747										5.85	-0.000747
	5.86667	0.001227					5.86667	-0.003845					5.86667	0.001393										5.86667	0.001393
	5.88333	0.002836					5.88333	0.000387					5.88333	0.00303										5.88333	0.00303
	5.9	0.001593					5.9	0.00206					5.9	0.003273										5.9	0.003273
	5.91667	-0.001411					5.91667	0.001093					5.91667	0.003948										5.91667	0.003948
	5.93333	-0.001317					5.93333	-0.000292					5.93333	0.003829										5.93333	0.003829
	5.95	-0.009052					5.95	0.003932					5.95	0.002536										5.95	0.002536
	5.96667	-0.011931					5.96667	0.012051					5.96667	-0.001603										5.96667	-0.001603
	5.98333	-0.00945					5.98333	0.021635					5.98333	-0.003565										5.98333	-0.003565
	6	-0.013884					6	0.033516					6	0.002092										6	0.002092
	6.01667	0.00119					6.01667	0.034132					6.01667	0.005417										6.01667	0.005417
	6.03333	-0.059349					6.03333	-0.035464					6.03333	-0.001725										6.03333	-0.001725
	6.05	-0.249345					6.05	-0.20927					6.05	-0.098338										6.05	-0.098338
	6.06667	-0.44315					6.06667	-0.528023					6.06667	-0.429832										6.06667	-0.429832
	6.08333	-0.604508					6.08333	-0.97531					6.08333	-1.10046										6.08333	-1.10046
	6.1	-0.773324					6.1	-1.43742					6.1	-1.95996										6.1	-1.95996
	6.11667	-0.954242					6.11667	-1.78164					6.11667	-2.59253										6.11667	-2.59253
	6.13333	-1.11226					6.13333	-1.94537					6.13333	-2.84758										6.13333	-2.84758
	6.15	-1.22673					6.15	-1.98516					6.15	-2.79062										6.15	-2.79062
	6.16667	-1.26178					6.16667	-1.905					6.16667	-2.52287										6.16667	-2.52287
	6.18333	-1.18245					6.18333	-1.76171					6.18333	-2.18812										6.18333	-2.18812
	6.2	-1.05393					6.2	-1.59795					6.2	-1.85598										6.2	-1.85598
	6.21667	-0.94157					6.21667	-1.44051					6.21667	-1.54472										6.21667	-1.54472
	6.23333	-0.807356					6.23333	-1.27039					6.23333	-1.28676										6.23333	-1.28676
	6.25	-0.682311					6.25	-1.10919					6.25	-1.07724										6.25	-1.07724
	6.26667	-0.561035					6.26667	-0.971976					6.26667	-0.903229										6.26667	-0.903229
	6.28333	-0.483594					6.28333	-0.846569					6.28333	-0.775102										6.28333	-0.775102
	6.3	-0.426088					6.3	-0.729669					6.3	-0.653675										6.3	-0.653675
	6.31667	-0.362011					6.31667	-0.659664					6.31667	-0.556067										6.31667	-0.556067
	6.33333	-0.28889					6.33333	-0.580993					6.33333	-0.459548										6.33333	-0.459548
	6.35	-0.256675					6.35	-0.51036					6.35	-0.390787										6.35	-0.390787
	6.36667	-0.225254					6.36667	-0.432694					6.36667	-0.350204										6.36667	-0.350204
	6.38333	-0.192243					6.38333	-0.372277					6.38333	-0.29484										6.38333	-0.29484
	6.4	-0.167234					6.4	-0.323968					6.4	-0.254569										6.4	-0.254569
	6.41667	-0.145577					6.41667	-0.279514					6.41667	-0.211176										6.41667	-0.211176
	6.43333	-0.130576					6.43333	-0.238409					6.43333	-0.188466										6.43333	-0.188466
	6.45	-0.115785					6.45	-0.19115					6.45	-0.168938										6.45	-0.168938
	6.46667	-0.102166					6.46667	-0.165537					6.46667	-0.141413										6.46667	-0.141413
	6.48333	-0.091436					6.48333	-0.133602					6.48333	-0.111795										6.48333	-0.111795
	6.5	-0.084814					6.5	-0.092003					6.5	-0.137329										6.5	-0.137329
	6.51667	-0.070826					6.51667	-0.071887					6.51667	-0.2568										6.51667	-0.2568
	6.53333	-0.056125					6.53333	-0.071868					6.53333	-0.212902										6.53333	-0.212902
	6.55	-0.049547					6.55	-0.071471					6.55	-0.140282										6.55	-0.140282
	6.56667	-0.045439					6.56667	-0.067265					6.56667	-0.086419										6.56667	-0.086419
	6.58333	-0.038359					6.58333	-0.062389					6.58333	-0.063497										6.58333	-0.063497
	6.6	-0.032121					6.6	-0.054842					6.6	-0.040309										6.6	-0.040309
	6.61667	-0.026973					6.61667	-0.049058					6.61667	-0.032053										6.61667	-0.032053
	6.63333	-0.023081					6.63333	-0.04432					6.63333	-0.026266										6.63333	-0.026266
	6.65	-0.017975					6.65	-0.039457					6.65	-0.021442										6.65	-0.021442
	6.66667	-0.01312					6.66667	-0.031412					6.66667	-0.019466										6.66667	-0.019466
	6.68333	-0.01241					6.68333	-0.029271					6.68333	-0.016359										6.68333	-0.016359
	6.7	-0.010951					6.7	-0.02785					6.7	-0.012618										6.7	-0.012618
	6.71667	-0.008823					6.71667	-0.02275					6.71667	-0.008474										6.71667	-0.008474
	6.73333	-0.00858					6.73333	-0.018487					6.73333	-0.007135										6.73333	-0.007135
	6.75	-0.008379					6.75	-0.015858					6.75	-0.007513										6.75	-0.007513
	6.76667	-0.007173					6.76667	-0.014442					6.76667	-0.006133										6.76667	-0.006133
	6.78333	-0.006134					6.78333	-0.013487					6.78333	-0.003539										6.78333	-0.003539
	6.8	-0.004723					6.8	-0.011746					6.8	-0.001574										6.8	-0.001574
	6.81667	-0.003145					6.81667	-0.01022					6.81667	-0.000879										6.81667	-0.000879
	6.83333	-0.003034					6.83333	-0.009489					6.83333	0.000862										6.83333	0.000862
	6.85	-0.003215					6.85	-0.007921					6.85	0.000761										6.85	0.000761
	6.86667	-0.002768					6.86667	-0.005557					6.86667	-0.000512										6.86667	-0.000512
	6.88333	-0.001442					6.88333	-0.004031					6.88333	0.000434										6.88333	0.000434
	6.9	-0.001418					6.9	-0.003395					6.9	-0.000277										6.9	-0.000277
	6.91667	-0.001019					6.91667	-0.00381					6.91667	-0.005003										6.91667	-0.005003
	6.93333	-0.000368					6.93333	-0.00544					6.93333	-0.011321										6.93333	-0.011321
	6.95	-0.000471					6.95	-0.004934					6.95	-0.012489										6.95	-0.012489
	6.96667	-0.0007					6.96667	-0.00288					6.96667	-0.008047										6.96667	-0.008047
	6.98333	-0.001347					6.98333	-0.003798					6.98333	-0.002935										6.98333	-0.002935
	7	-0.000825					7	-0.003178					7	0.00026										7	0.00026
	7.01667	-0.000347					7.01667	-0.001977					7.01667	0.005661										7.01667	0.005661
	7.03333	0.00034					7.03333	-0.001447					7.03333	0.005495										7.03333	0.005495
	7.05	0.000777					7.05	-0.001251					7.05	0.001309										7.05	0.001309
	7.06667	0.001673					7.06667	-0.000511					7.06667	0.000305										7.06667	0.000305
	7.08333	0.002235					7.08333	-0.001069					7.08333	0.001436										7.08333	0.001436
	7.1	0.000491					7.1	-0.000802					7.1	0.00224										7.1	0.00224
	7.11667	-0.000208					7.11667	0.000758					7.11667	-0.00142										7.11667	-0.00142
	7.13333	0.000391					7.13333	0.00081					7.13333	-0.003028										7.13333	-0.003028
	7.15	0.000654					7.15	0.001113					7.15	-0.006437										7.15	-0.006437
	7.16667	-3e-06					7.16667	0.001207					7.16667	-0.009971										7.16667	-0.009971
	7.18333	-0.000869					7.18333	0.001427					7.18333	-0.013505										7.18333	-0.013505
	7.2	-0.001321					7.2	0.001257					7.2	-0.014515										7.2	-0.014515
	7.21667	-0.001398					7.21667	3.5e-05					7.21667	-0.015687										7.21667	-0.015687
	7.23333	-0.002731					7.23333	-0.001313					7.23333	-0.018365										7.23333	-0.018365
	7.25	-0.004147					7.25	-0.00195					7.25	-0.020542										7.25	-0.020542
	7.26667	-0.005229					7.26667	-0.002084					7.26667	-0.019703										7.26667	-0.019703
	7.28333	-0.004845					7.28333	-0.001757					7.28333	-0.014972										7.28333	-0.014972
	7.3	-0.004841					7.3	-0.000313					7.3	-0.014869										7.3	-0.014869
	7.31667	-0.004712					7.31667	-4.8e-05					7.31667	-0.013293										7.31667	-0.013293
	7.33333	-0.004542					7.33333	-0.000536					7.33333	-0.010335										7.33333	-0.010335
	7.35	-0.00387					7.35	-0.000564					7.35	-0.006331										7.35	-0.006331
	7.36667	-0.003909					7.36667	-0.002267					7.36667	0.002865										7.36667	0.002865
	7.38333	-0.003739					7.38333	-0.003677					7.38333	0.008837										7.38333	0.008837
	7.4	-0.002899					7.4	-0.004722					7.4	0.011622										7.4	0.011622
	7.41667	-0.001471					7.41667	-0.005356					7.41667	0.013922										7.41667	0.013922
	7.43333	8.2e-05					7.43333	-0.005445					7.43333	0.017352										7.43333	0.017352
	7.45	0.00063					7.45	-0.005074					7.45	0.016972										7.45	0.016972
	7.46667	0.000215					7.46667	-0.00286					7.46667	0.015713										7.46667	0.015713
	7.48333	0.000511					7.48333	-0.003368					7.48333	0.019562										7.48333	0.019562
	7.5	0.000606					7.5	-0.003426					7.5	0.022538										7.5	0.022538
	7.51667	0.001122					7.51667	-0.004411					7.51667	0.022608										7.51667	0.022608
	7.53333	0.001973					7.53333	-0.005102					7.53333	0.021044										7.53333	0.021044
	7.55	0.002657					7.55	-0.004245					7.55	0.019606										7.55	0.019606
	7.56667	0.002838					7.56667	-0.002508					7.56667	0.017749										7.56667	0.017749
	7.58333	0.003606					7.58333	-0.00073					7.58333	0.011664										7.58333	0.011664
	7.6	0.005013					7.6	-0.000632					7.6	0.009851										7.6	0.009851
	7.61667	0.005463					7.61667	-0.00037					7.61667	0.008392										7.61667	0.008392
	7.63333	0.005746					7.63333	0.001189					7.63333	0.010701										7.63333	0.010701
	7.65	0.006406					7.65	0.002749					7.65	0.009074										7.65	0.009074
	7.66667	0.006857					7.66667	0.005523					7.66667	0.008704										7.66667	0.008704
	7.68333	0.006679					7.68333	0.00725					7.68333	0.006365										7.68333	0.006365
	7.7	0.005971					7.7	0.008222					7.7	0.006939										7.7	0.006939
	7.71667	0.004852					7.71667	0.009068					7.71667	0.006724										7.71667	0.006724
	7.73333	0.003355					7.73333	0.007988					7.73333	0.005505										7.73333	0.005505
	7.75	0.00098					7.75	0.00787					7.75	0.006965										7.75	0.006965
	7.76667	-0.000767					7.76667	0.007041					7.76667	0.008928										7.76667	0.008928
	7.78333	-0.001091					7.78333	0.00617					7.78333	0.003187										7.78333	0.003187
	7.8	-0.001152					7.8	0.004839					7.8	-0.00775										7.8	-0.00775
	7.81667	-0.000829					7.81667	0.005726					7.81667	-0.021333										7.81667	-0.021333
	7.83333	0.000289					7.83333	0.006153					7.83333	-0.036633										7.83333	-0.036633
	7.85	0.00036					7.85	0.00679					7.85	-0.0485										7.85	-0.0485
	7.86667	0.001646					7.86667	0.005123					7.86667	-0.056389										7.86667	-0.056389
	7.88333	0.001676					7.88333	-0.000562					7.88333	-0.064488										7.88333	-0.064488
	7.9	0.002594					7.9	-0.002189					7.9	-0.070971										7.9	-0.070971
	7.91667	0.003183					7.91667	-0.002687					7.91667	-0.06085										7.91667	-0.06085
	7.93333	0.002641					7.93333	-0.002766					7.93333	-0.033522										7.93333	-0.033522
	7.95	0.001807					7.95	-0.00184					7.95	-0.02361										7.95	-0.02361
	7.96667	0.00114					7.96667	-0.001918					7.96667	-0.015918										7.96667	-0.015918
	7.98333	0.000807					7.98333	-0.003546					7.98333	-0.01057										7.98333	-0.01057
	8	-0.001152					8	-0.005179					8	-0.007346										8	-0.007346
	8.01667	-0.00294					8.01667	-0.007066					8.01667	-0.005254										8.01667	-0.005254
	8.03333	-0.00276					8.03333	-0.007907					8.03333	-0.003581										8.03333	-0.003581
	8.05	-0.001868					8.05	-0.008035					8.05	-0.001405										8.05	-0.001405
	8.06667	-0.001353					8.06667	-0.006447					8.06667	0.001105										8.06667	0.001105
	8.08333	-0.000168					8.08333	-0.004357					8.08333	0.004035										8.08333	0.004035
	8.1	0.000768					8.1	-0.003988					8.1	0.005262										8.1	0.005262
	8.11667	0.00112					8.11667	-0.003162					8.11667	0.007311										8.11667	0.007311
	8.13333	0.001388					8.13333	-0.001331					8.13333	0.008564										8.13333	0.008564
	8.15	0.000609					8.15	-0.001259					8.15	0.009106										8.15	0.009106
	8.16667	-0.000379					8.16667	-0.000684					8.16667	0.01015										8.16667	0.01015
	8.18333	-0.001283					8.18333	0.000351					8.18333	0.011068										8.18333	0.011068
	8.2	-0.001183					8.2	0.000672					8.2	0.012211										8.2	0.012211
	8.21667	-0.000999					8.21667	0.001326					8.21667	0.013657										8.21667	0.013657
	8.23333	-0.002071					8.23333	0.0011					8.23333	0.015228										8.23333	0.015228
	8.25	-0.002766					8.25	0.000665					8.25	0.016004										8.25	0.016004
	8.26667	-0.003713					8.26667	0.000231					8.26667	0.016779										8.26667	0.016779
	8.28333	-0.003194					8.28333	0.000507					8.28333	0.01789										8.28333	0.01789
	8.3	-0.003013					8.3	0.001747					8.3	0.018711										8.3	0.018711
	8.31667	-0.003126					8.31667	0.002776					8.31667	0.017927										8.31667	0.017927
	8.33333	-0.002025					8.33333	0.003554					8.33333	0.016809										8.33333	0.016809
	8.35	-0.000547					8.35	0.00383					8.35	0.017323										8.35	0.017323
	8.36667	-0.000116					8.36667	0.004189					8.36667	0.015535										8.36667	0.015535
	8.38333	-0.000815					8.38333	0.003795					8.38333	0.014584										8.38333	0.014584
	8.4	-0.00068					8.4	0.004322					8.4	0.015115										8.4	0.015115
	8.41667	-0.001049					8.41667	0.003845					8.41667	0.016939										8.41667	0.016939
	8.43333	-0.001544					8.43333	0.002656					8.43333	0.016754										8.43333	0.016754
	8.45	-0.002164					8.45	0.001719					8.45	0.013555										8.45	0.013555
	8.46667	0.000188					8.46667	0.002875					8.46667	0.011695										8.46667	0.011695
	8.48333	0.001494					8.48333	0.003151					8.48333	0.008496										8.48333	0.008496
	8.5	0.003383					8.5	-0.005574					8.5	0.012848										8.5	0.012848
	8.51667	-0.008378					8.51667	-0.004585					8.51667	0.021928										8.51667	0.021928
	8.53333	-0.026169					8.53333	-0.030937					8.53333	0.025146										8.53333	0.025146
	8.55	-0.165418					8.55	-0.167862					8.55	-0.138479										8.55	-0.138479
	8.56667	-0.36299					8.56667	-0.432651					8.56667	-0.596563										8.56667	-0.596563
	8.58333	-0.509902					8.58333	-0.803451					8.58333	-1.27864										8.58333	-1.27864
	8.6	-0.661043					8.6	-1.21959					8.6	-2.01258										8.6	-2.01258
	8.61667	-0.85171					8.61667	-1.58914					8.61667	-2.46321										8.61667	-2.46321
	8.63333	-1.01382					8.63333	-1.81704					8.63333	-2.59857										8.63333	-2.59857
	8.65	-1.13641					8.65	-1.86596					8.65	-2.49562										8.65	-2.49562
	8.66667	-1.16714					8.66667	-1.80264					8.66667	-2.25504										8.66667	-2.25504
	8.68333	-1.1084					8.68333	-1.69342					8.68333	-1.97164										8.68333	-1.97164
	8.7	-1.02563					8.7	-1.5389					8.7	-1.68066										8.7	-1.68066
	8.71667	-0.911541					8.71667	-1.37803					8.71667	-1.42954										8.71667	-1.42954
	8.73333	-0.772248					8.73333	-1.22062					8.73333	-1.21418										8.73333	-1.21418
	8.75	-0.648069					8.75	-1.09353					8.75	-1.04859										8.75	-1.04859
	8.76667	-0.557846					8.76667	-0.956772					8.76667	-0.896576										8.76667	-0.896576
	8.78333	-0.463561					8.78333	-0.852877					8.78333	-0.793754										8.78333	-0.793754
	8.8	-0.393644					8.8	-0.757442					8.8	-0.694909										8.8	-0.694909
	8.81667	-0.34688					8.81667	-0.661883					8.81667	-0.61295										8.81667	-0.61295
	8.83333	-0.307359					8.83333	-0.572227					8.83333	-0.539951										8.83333	-0.539951
	8.85	-0.264949					8.85	-0.490987					8.85	-0.465821										8.85	-0.465821
	8.86667	-0.205165					8.86667	-0.428755					8.86667	-0.405843										8.86667	-0.405843
	8.88333	-0.18034					8.88333	-0.371589					8.88333	-0.360183										8.88333	-0.360183
	8.9	-0.162088					8.9	-0.317901					8.9	-0.301507										8.9	-0.301507
	8.91667	-0.14325					8.91667	-0.291933					8.91667	-0.249588										8.91667	-0.249588
	8.93333	-0.125123					8.93333	-0.26002					8.93333	-0.198507										8.93333	-0.198507
	8.95	-0.108923					8.95	-0.227395					8.95	-0.180375										8.95	-0.180375
	8.96667	-0.0967					8.96667	-0.201426					8.96667	-0.154707										8.96667	-0.154707
	8.98333	-0.087827					8.98333	-0.160176					8.98333	-0.141934										8.98333	-0.141934
	9	-0.075728					9	-0.121527					9	-0.124273										9	-0.124273
	9.01667	-0.067733					9.01667	-0.112523					9.01667	-0.104914										9.01667	-0.104914
	9.03333	-0.063798					9.03333	-0.097365					9.03333	-0.098409										9.03333	-0.098409
	9.05	-0.055635					9.05	-0.084174					9.05	-0.066657										9.05	-0.066657
	9.06667	-0.047347					9.06667	-0.073412					9.06667	-0.040599										9.06667	-0.040599
	9.08333	-0.039477					9.08333	-0.064408					9.08333	-0.037695										9.08333	-0.037695
	9.1	-0.031731					9.1	-0.057252					9.1	-0.030492										9.1	-0.030492
	9.11667	-0.025198					9.11667	-0.049346					9.11667	-0.027708										9.11667	-0.027708
	9.13333	-0.018833					9.13333	-0.043324					9.13333	-0.027771										9.13333	-0.027771
	9.15	-0.015148					9.15	-0.039522					9.15	-0.026537										9.15	-0.026537
	9.16667	-0.011881					9.16667	-0.031742					9.16667	-0.022873										9.16667	-0.022873
	9.18333	-0.009451					9.18333	-0.023836					9.18333	-0.018373										9.18333	-0.018373
	9.2	-0.00635					9.2	-0.018448					9.2	-0.013599										9.2	-0.013599
	9.21667	-0.005256					9.21667	-0.017294					9.21667	-0.010065										9.21667	-0.010065
	9.23333	-0.005712					9.23333	-0.016015					9.23333	-0.006991										9.23333	-0.006991
	9.25	-0.004577					9.25	-0.013395					9.25	-0.004671										9.25	-0.004671
	9.26667	-0.00273					9.26667	-0.009855					9.26667	-0.003062										9.26667	-0.003062
	9.28333	-0.000757					9.28333	-0.006649					9.28333	-0.000952										9.28333	-0.000952
	9.3	0.000757					9.3	-0.005					9.3	0.00059										9.3	0.00059
	9.31667	0.001395					9.31667	-0.003733					9.31667	0.001224										9.31667	0.001224
	9.33333	0.002325					9.33333	-0.002592					9.33333	0.0019										9.33333	0.0019
	9.35	0.004847					9.35	-0.001492					9.35	0.004083										9.35	0.004083
	9.36667	0.004061					9.36667	-0.000686					9.36667	0.003377										9.36667	0.003377
	9.38333	0.003819					9.38333	-0.000968					9.38333	0.003215										9.38333	0.003215
	9.4	0.003287					9.4	-0.001593					9.4	0.004071										9.4	0.004071
	9.41667	0.002507					9.41667	-0.002182					9.41667	0.005313										9.41667	0.005313
	9.43333	0.001978					9.43333	-0.001641					9.43333	0.004755										9.43333	0.004755
	9.45	0.001072					9.45	-0.000514					9.45	0.003318										9.45	0.003318
	9.46667	0.000459					9.46667	-0.000224					9.46667	0.003136										9.46667	0.003136
	9.48333	-0.000196					9.48333	-0.000604					9.48333	0.00195										9.48333	0.00195
	9.5	-0.000847					9.5	-0.000323					9.5	0.001651										9.5	0.001651
	9.51667	-0.001285					9.51667	0.000495					9.51667	0.001023										9.51667	0.001023
	9.53333	-0.00164					9.53333	0.000811					9.53333	0.001232										9.53333	0.001232
	9.55	-0.000697					9.55	0.000834					9.55	0.00232										9.55	0.00232
	9.56667	0.001084					9.56667	0.000145					9.56667	0.001984										9.56667	0.001984
	9.58333	0.002111					9.58333	-0.000418					9.58333	0.000644										9.58333	0.000644
	9.6	0.001677					9.6	-0.001577					9.6	0.000227										9.6	0.000227
	9.61667	0.000618					9.61667	-0.002535					9.61667	0.000355										9.61667	0.000355
	9.63333	-0.000482					9.63333	-0.003199					9.63333	0.00019										9.63333	0.00019
	9.65	-0.001122					9.65	-0.00378					9.65	-0.00144										9.65	-0.00144
	9.66667	-0.001511					9.66667	-0.0039					9.66667	-0.001019										9.66667	-0.001019
	9.68333	-0.001774					9.68333	-0.00356					9.68333	-0.000933										9.68333	-0.000933
	9.7	-0.002116					9.7	-0.002308					9.7	-0.00014										9.7	-0.00014
	9.71667	-0.002203					9.71667	-0.001442					9.71667	0.001613										9.71667	0.001613
	9.73333	-0.002165					9.73333	-0.001664					9.73333	0.001606										9.73333	0.001606
	9.75	-0.001582					9.75	-0.001886					9.75	0.001725										9.75	0.001725
	9.76667	-0.001585					9.76667	-0.001397					9.76667	0.001761										9.76667	0.001761
	9.78333	8.6e-05					9.78333	-0.000865					9.78333	0.001378										9.78333	0.001378
	9.8	0.000968					9.8	-0.000134					9.8	0.000523										9.8	0.000523
	9.81667	0.001017					9.81667	-8e-05					9.81667	-0.000384										9.81667	-0.000384
	9.83333	0.000648					9.83333	-2.7e-05					9.83333	-0.000872										9.83333	-0.000872
	9.85	0.000781					9.85	2.6e-05					9.85	0.00044										9.85	0.00044
	9.86667	0.001249					9.86667	-0.000381					9.86667	0.000454										9.86667	0.000454
	9.88333	0.001466					9.88333	-0.000872					9.88333	-0.000745										9.88333	-0.000745
	9.9	0.000643					9.9	-0.001329					9.9	-0.000331										9.9	-0.000331
	9.91667	-0.000299					9.91667	-0.002003					9.91667	-0.000183										9.91667	-0.000183
	9.93333	-0.000404					9.93333	-0.002636					9.93333	-0.00012										9.93333	-0.00012
	9.95	0.001877					9.95	-0.002975					9.95	0.001577										9.95	0.001577
	9.96667	0.004536					9.96667	-0.002225					9.96667	0.002897										9.96667	0.002897
	9.98333	0.00531					9.98333	-0.00156					9.98333	0.004132										9.98333	0.004132
	10	0.00538					10	-0.001655					10	0.005175										10	0.005175
	10.0167	0.005666					10.0167	-0.002467					10.0167	0.007074										10.0167	0.007074
	10.0333	0.006036					10.0333	-0.003531					10.0333	0.007843										10.0333	0.007843
	10.05	0.005736					10.05	-0.00359					10.05	0.007774										10.05	0.007774
	10.0667	0.00552					10.0667	-0.002811					10.0667	0.007873										10.0667	0.007873
	10.0833	0.004592					10.0833	-0.002242					10.0833	0.009144										10.0833	0.009144
	10.1	0.004255					10.1	-0.002598					10.1	0.010336										10.1	0.010336
	10.1167	0.003379					10.1167	-0.002748					10.1167	0.009988										10.1167	0.009988
	10.1333	0.004388					10.1333	-0.003192					10.1333	0.007336										10.1333	0.007336
	10.15	0.003679					10.15	-0.003426					10.15	0.004643										10.15	0.004643
	10.1667	0.00138					10.1667	-0.003744					10.1667	0.003751										10.1667	0.003751
	10.1833	-8.2e-05					10.1833	-0.003559					10.1833	0.003821										10.1833	0.003821
	10.2	-0.002213					10.2	-0.002244					10.2	0.002204										10.2	0.002204
	10.2167	-0.002544					10.2167	-0.001724					10.2167	0.000538										10.2167	0.000538
	10.2333	-0.001618					10.2333	-0.000451					10.2333	-0.000668										10.2333	-0.000668
	10.25	-0.001446					10.25	0.001116					10.25	-0.002627										10.25	-0.002627
	10.2667	-0.002069					10.2667	0.002096					10.2667	-0.003037										10.2667	-0.003037
	10.2833	-0.00399					10.2833	0.002239					10.2833	-0.003364										10.2833	-0.003364
	10.3	-0.005581					10.3	0.002345					10.3	-0.004559										10.3	-0.004559
	10.3167	-0.005626					10.3167	0.001995					10.3167	-0.006785										10.3167	-0.006785
	10.3333	-0.004959					10.3333	0.002232					10.3333	-0.00943										10.3333	-0.00943
	10.35	-0.002994					10.35	0.003096					10.35	-0.010945										10.35	-0.010945
	10.3667	-0.001741					10.3667	0.003416					10.3667	-0.011329										10.3667	-0.011329
	10.3833	-0.001577					10.3833	0.003778					10.3833	-0.012509										10.3833	-0.012509
	10.4	-0.000792					10.4	0.00327					10.4	-0.011473										10.4	-0.011473
	10.4167	-0.001478					10.4167	0.002519					10.4167	-0.011108										10.4167	-0.011108
	10.4333	-0.001619					10.4333	0.002145					10.4333	-0.011621										10.4333	-0.011621
	10.45	-0.002096					10.45	0.00219					10.45	-0.011088										10.45	-0.011088
	10.4667	-0.002364					10.4667	0.002193					10.4667	-0.010847										10.4667	-0.010847
	10.4833	-0.001501					10.4833	0.002447					10.4833	-0.010063										10.4833	-0.010063
	10.5	-0.000939					10.5	0.003509					10.5	-0.0082										10.5	-0.0082
	10.5167	0.000872					10.5167	0.003786					10.5167	-0.006678										10.5167	-0.006678
	10.5333	0.002012					10.5333	0.003393					10.5333	-0.004738										10.5333	-0.004738
	10.55	0.000515					10.55	0.003294					10.55	-0.004263										10.55	-0.004263
	10.5667	-0.001317					10.5667	0.002692					10.5667	-0.003831										10.5667	-0.003831
	10.5833	-0.001516					10.5833	0.001671					10.5833	-0.00277										10.5833	-0.00277
	10.6	-0.00185					10.6	0.001459					10.6	-0.001006										10.6	-0.001006
	10.6167	-0.002275					10.6167	0.002181					10.6167	-0.002767										10.6167	-0.002767
	10.6333	-0.002785					10.6333	0.002736					10.6333	-0.003733										10.6333	-0.003733
	10.65	-0.003797					10.65	0.003081					10.65	-0.004656										10.65	-0.004656
	10.6667	-0.004599					10.6667	0.003008					10.6667	-0.005831										10.6667	-0.005831
	10.6833	-0.006113					10.6833	0.002683					10.6833	-0.007969										10.6833	-0.007969
	10.7	-0.007384					10.7	0.002246					10.7	-0.009442										10.7	-0.009442
	10.7167	-0.006067					10.7167	0.001906					10.7167	-0.009161										10.7167	-0.009161
	10.7333	-0.004206					10.7333	0.001691					10.7333	-0.008336										10.7333	-0.008336
	10.75	-0.003852					10.75	0.001644					10.75	-0.006255										10.75	-0.006255
	10.7667	-0.003792					10.7667	0.001346					10.7667	-0.004801										10.7667	-0.004801
	10.7833	-0.003103					10.7833	0.001173					10.7833	-0.006321										10.7833	-0.006321
	10.8	-0.00154					10.8	0.000971					10.8	-0.008087										10.8	-0.008087
	10.8167	-0.000317					10.8167	0.000907					10.8167	-0.008175										10.8167	-0.008175
	10.8333	0.000488					10.8333	0.001094					10.8333	-0.008179										10.8333	-0.008179
	10.85	0.00146					10.85	0.000737					10.85	-0.004415										10.85	-0.004415
	10.8667	0.003395					10.8667	0.000463					10.8667	-0.001866										10.8667	-0.001866
	10.8833	0.004702					10.8833	0.000525					10.8833	0.000391										10.8833	0.000391
	10.9	0.007431					10.9	-0.000115					10.9	0.007063										10.9	0.007063
	10.9167	0.009699					10.9167	-0.00158					10.9167	0.010108										10.9167	0.010108
	10.9333	0.013139					10.9333	-0.001246					10.9333	0.009677										10.9333	0.009677
	10.95	0.014193					10.95	-0.000534					10.95	0.012639										10.95	0.012639
	10.9667	0.01508					10.9667	-0.000409					10.9667	0.013632										10.9667	0.013632
	10.9833	0.01852					10.9833	0.00093					10.9833	0.007927										10.9833	0.007927
	11	0.023635					11	0.001567					11	0.004262										11	0.004262
	11.0167	0.019456					11.0167	-0.004317					11.0167	0.000542										11.0167	0.000542
	11.0333	-0.036682					11.0333	-0.014682					11.0333	0.006996										11.0333	0.006996
	11.05	-0.151853					11.05	-0.12666					11.05	-0.134387										11.05	-0.134387
	11.0667	-0.323923					11.0667	-0.330538					11.0667	-0.558043										11.0667	-0.558043
	11.0833	-0.48067					11.0833	-0.658597					11.0833	-1.24924										11.0833	-1.24924
	11.1	-0.587385					11.1	-1.03563					11.1	-1.98682										11.1	-1.98682
	11.1167	-0.747817					11.1167	-1.40332					11.1167	-2.46687										11.1167	-2.46687
	11.1333	-0.929853					11.1333	-1.64319					11.1333	-2.6415										11.1333	-2.6415
	11.15	-1.07902					11.15	-1.74615					11.15	-2.56384										11.15	-2.56384
	11.1667	-1.10585					11.1667	-1.71765					11.1667	-2.34152										11.1667	-2.34152
	11.1833	-1.04794					11.1833	-1.63819					11.1833	-2.06426										11.1833	-2.06426
	11.2	-0.961106					11.2	-1.52565					11.2	-1.7816										11.2	-1.7816
	11.2167	-0.830852					11.2167	-1.38886					11.2167	-1.52807										11.2167	-1.52807
	11.2333	-0.706334					11.2333	-1.25039					11.2333	-1.30021										11.2333	-1.30021
	11.25	-0.616441					11.25	-1.12214					11.25	-1.10446										11.25	-1.10446
	11.2667	-0.522947					11.2667	-0.991842					11.2667	-0.960082										11.2667	-0.960082
	11.2833	-0.43745					11.2833	-0.874855					11.2833	-0.842457										11.2833	-0.842457
	11.3	-0.359533					11.3	-0.775029					11.3	-0.733437										11.3	-0.733437
	11.3167	-0.334666					11.3167	-0.684366					11.3167	-0.650652										11.3167	-0.650652
	11.3333	-0.309129					11.3333	-0.621169					11.3333	-0.572514										11.3333	-0.572514
	11.35	-0.254117					11.35	-0.532976					11.35	-0.518032										11.35	-0.518032
	11.3667	-0.210116					11.3667	-0.45345					11.3667	-0.457521										11.3667	-0.457521
	11.3833	-0.186086					11.3833	-0.39737					11.3833	-0.391274										11.3833	-0.391274
	11.4	-0.158501					11.4	-0.348404					11.4	-0.348778										11.4	-0.348778
	11.4167	-0.139502					11.4167	-0.304792					11.4167	-0.313792										11.4167	-0.313792
	11.4333	-0.122639					11.4333	-0.257328					11.4333	-0.279727										11.4333	-0.279727
	11.45	-0.113186					11.45	-0.224392					11.45	-0.253743										11.45	-0.253743
	11.4667	-0.101221					11.4667	-0.185679					11.4667	-0.231066										11.4667	-0.231066
	11.4833	-0.092982					11.4833	-0.166727					11.4833	-0.133152										11.4833	-0.133152
	11.5	-0.085166					11.5	-0.148108					11.5	0.143463										11.5	0.143463
	11.5167	-0.075304					11.5167	-0.13116					11.5167	0.294085										11.5167	0.294085
	11.5333	-0.062468					11.5333	-0.116305					11.5333	0.33091										11.5333	0.33091
	11.55	-0.050931					11.55	-0.100906					11.55	0.288311										11.55	0.288311
	11.5667	-0.042952					11.5667	-0.089485					11.5667	0.247638										11.5667	0.247638
	11.5833	-0.038741					11.5833	-0.075886					11.5833	0.189506										11.5833	0.189506
	11.6	-0.035206					11.6	-0.064547					11.6	0.150362										11.6	0.150362
	11.6167	-0.030922					11.6167	-0.057937					11.6167	0.130587										11.6167	0.130587
	11.6333	-0.026764					11.6333	-0.050992					11.6333	0.125675										11.6333	0.125675
	11.65	-0.023024					11.65	-0.046224					11.65	0.122479										11.65	0.122479
	11.6667	-0.021337					11.6667	-0.039823					11.6667	0.114133										11.6667	0.114133
	11.6833	-0.020235					11.6833	-0.032752					11.6833	0.105872										11.6833	0.105872
	11.7	-0.017087					11.7	-0.028989					11.7	0.096173										11.7	0.096173
	11.7167	-0.013276					11.7167	-0.027737					11.7167	0.088869										11.7167	0.088869
	11.7333	-0.011517					11.7333	-0.027155					11.7333	0.082277										11.7333	0.082277
	11.75	-0.011433					11.75	-0.025485					11.75	0.074806										11.75	0.074806
	11.7667	-0.009087					11.7667	-0.022684					11.7667	0.066581										11.7667	0.066581
	11.7833	-0.006658					11.7833	-0.020846					11.7833	0.060909										11.7833	0.060909
	11.8	-0.005241					11.8	-0.019093					11.8	0.057146										11.8	0.057146
	11.8167	-0.005547					11.8167	-0.016378					11.8167	0.05358										11.8167	0.05358
	11.8333	-0.005644					11.8333	-0.014249					11.8333	0.049218										11.8333	0.049218
	11.85	-0.004695					11.85	-0.012747					11.85	0.045609										11.85	0.045609
	11.8667	-0.003411					11.8667	-0.011079					11.8667	0.042713										11.8667	0.042713
	11.8833	-0.001917					11.8833	-0.00962					11.8833	0.039397										11.8833	0.039397
	11.9	-0.000974					11.9	-0.008749					11.9	0.036073										11.9	0.036073
	11.9167	-0.000292					11.9167	-0.007838					11.9167	0.032956										11.9167	0.032956
	11.9333	0.000222					11.9333	-0.007304					11.9333	0.03231										11.9333	0.03231
	11.95	-0.000561					11.95	-0.005933					11.95	0.031664										11.95	0.031664
	11.9667	-0.002391					11.9667	-0.00519					11.9667	0.031227										11.9667	0.031227
	11.9833	-0.002378					11.9833	-0.004824					11.9833	0.030539										11.9833	0.030539
	12	-0.00162					12	-0.004377					12	0.030059										12	0.030059
	12.0167	-0.001417					12.0167	-0.00293					12.0167	0.029799										12.0167	0.029799
	12.0333	-0.002678					12.0333	-0.001733					12.0333	0.028702										12.0333	0.028702
	12.05	-0.0026					12.05	-7.6e-05					12.05	0.028526										12.05	0.028526
	12.0667	-0.00181					12.0667	0.00179					12.0667	0.027889										12.0667	0.027889
	12.0833	-0.001858					12.0833	0.002861					12.0833	0.027462										12.0833	0.027462
	12.1	-0.003086					12.1	0.003048					12.1	0.026749										12.1	0.026749
	12.1167	-0.003655					12.1167	0.002937					12.1167	0.025807										12.1167	0.025807
	12.1333	-0.003513					12.1333	0.002742					12.1333	0.023985										12.1333	0.023985
	12.15	-0.00291					12.15	0.002254					12.15	0.022457										12.15	0.022457
	12.1667	-0.002809					12.1667	0.003315					12.1667	0.017831										12.1667	0.017831
	12.1833	-0.002081					12.1833	0.004167					12.1833	0.014042										12.1833	0.014042
	12.2	-0.001695					12.2	0.004427					12.2	0.011813										12.2	0.011813
	12.2167	-0.002701					12.2167	0.003927					12.2167	0.010241										12.2167	0.010241
	12.2333	-0.004503					12.2333	0.003469					12.2333	0.006534										12.2333	0.006534
	12.25	-0.005217					12.25	0.002466					12.25	0.001445										12.25	0.001445
	12.2667	-0.004506					12.2667	0.00184					12.2667	-0.002932										12.2667	-0.002932
	12.2833	-0.00388					12.2833	0.001298					12.2833	-0.007434										12.2833	-0.007434
	12.3	-0.003678					12.3	0.001					12.3	-0.00929										12.3	-0.00929
	12.3167	-0.003442					12.3167	0.00061					12.3167	-0.008524										12.3167	-0.008524
	12.3333	-0.00195					12.3333	-0.000367					12.3333	-0.009306										12.3333	-0.009306
	12.35	-0.000374					12.35	-0.001302					12.35	-0.013103										12.35	-0.013103
	12.3667	-0.00064					12.3667	-0.002781					12.3667	-0.017318										12.3667	-0.017318
	12.3833	-0.001325					12.3833	-0.003171					12.3833	-0.018561										12.3833	-0.018561
	12.4	0.000458					12.4	-0.002565					12.4	-0.016905										12.4	-0.016905
	12.4167	0.00228					12.4167	-0.002472					12.4167	-0.012833										12.4167	-0.012833
	12.4333	0.002762					12.4333	-0.002589					12.4333	-0.004197										12.4333	-0.004197
	12.45	0.003202					12.45	-0.001743					12.45	0.00783										12.45	0.00783
	12.4667	0.004019					12.4667	-0.001441					12.4667	0.020485										12.4667	0.020485
	12.4833	0.004041					12.4833	-0.001306					12.4833	0.019575										12.4833	0.019575
	12.5	0.003979					12.5	-0.00185					12.5	0.015289										12.5	0.015289
	12.5167	0.003082					12.5167	-0.002323					12.5167	0.013931										12.5167	0.013931
	12.5333	0.002562					12.5333	-0.002713					12.5333	0.011945										12.5333	0.011945
	12.55	0.004219					12.55	-0.003437					12.55	0.011257										12.55	0.011257
	12.5667	0.003657					12.5667	-0.002821					12.5667	0.010695										12.5667	0.010695
	12.5833	0.003012					12.5833	-0.001578					12.5833	0.008835										12.5833	0.008835
	12.6	0.002369					12.6	-0.002437					12.6	0.008204										12.6	0.008204
	12.6167	0.001604					12.6167	-0.002889					12.6167	0.008158										12.6167	0.008158
	12.6333	0.001467					12.6333	-0.002546					12.6333	0.006772										12.6333	0.006772
	12.65	0.001205					12.65	-0.001492					12.65	0.006056										12.65	0.006056
	12.6667	0.001404					12.6667	-0.000856					12.6667	0.006345										12.6667	0.006345
	12.6833	0.001644					12.6833	-0.000429					12.6833	0.008057										12.6833	0.008057
	12.7	0.001761					12.7	-0.001266					12.7	0.009318										12.7	0.009318
	12.7167	0.000795					12.7167	-0.002492					12.7167	0.01061										12.7167	0.01061
	12.7333	-0.000674					12.7333	-0.002713					12.7333	0.011526										12.7333	0.011526
	12.75	-0.00231					12.75	-0.001845					12.75	0.01487										12.75	0.01487
	12.7667	-0.003151					12.7667	-0.002233					12.7667	0.016581										12.7667	0.016581
	12.7833	-0.004661					12.7833	-0.002789					12.7833	0.017832										12.7833	0.017832
	12.8	-0.005289					12.8	-0.003141					12.8	0.019204										12.8	0.019204
	12.8167	-0.003233					12.8167	-0.003294					12.8167	0.021762										12.8167	0.021762
	12.8333	-0.002475					12.8333	-0.003949					12.8333	0.026999										12.8333	0.026999
	12.85	-0.003223					12.85	-0.004478					12.85	0.030981										12.85	0.030981
	12.8667	-0.002758					12.8667	-0.004505					12.8667	0.033873										12.8667	0.033873
	12.8833	-0.002418					12.8833	-0.004658					12.8833	0.035217										12.8833	0.035217
	12.9	-0.00266					12.9	-0.003013					12.9	0.031255										12.9	0.031255
	12.9167	-0.002392					12.9167	-0.00284					12.9167	0.027143										12.9167	0.027143
	12.9333	-0.001454					12.9333	-0.001787					12.9333	0.001762										12.9333	0.001762
	12.95	0.001452					12.95	-0.000566					12.95	-0.037728										12.95	-0.037728
	12.9667	0.003101					12.9667	0.000319					12.9667	-0.049376										12.9667	-0.049376
	12.9833	0.002741					12.9833	0.000744					12.9833	-0.055623										12.9833	-0.055623
	13	0.001174					13	0.00142					13	-0.061221										13	-0.061221
	13.0167	0.000623					13.0167	0.003436					13.0167	-0.058142										13.0167	-0.058142
	13.0333	0.000992					13.0333	0.003234					13.0333	-0.052174										13.0333	-0.052174
	13.05	0.001529					13.05	0.002403					13.05	-0.04989										13.05	-0.04989
	13.0667	0.001815					13.0667	0.002744					13.0667	-0.046225										13.0667	-0.046225
	13.0833	0.00319					13.0833	0.002667					13.0833	-0.040759										13.0833	-0.040759
	13.1	0.004238					13.1	0.002803					13.1	-0.032935										13.1	-0.032935
	13.1167	0.003876					13.1167	0.002609					13.1167	-0.025952										13.1167	-0.025952
	13.1333	0.002426					13.1333	0.002582					13.1333	-0.016958										13.1333	-0.016958
	13.15	0.002609					13.15	0.003728					13.15	-0.008928										13.15	-0.008928
	13.1667	0.003126					13.1667	0.003743					13.1667	-0.000898										13.1667	-0.000898
	13.1833	0.002723					13.1833	0.003549					13.1833	0.00596										13.1833	0.00596
	13.2	0.002119					13.2	0.003989					13.2	0.012466										13.2	0.012466
	13.2167	0.002284					13.2167	0.003516					13.2167	0.019532										13.2167	0.019532
	13.2333	0.003621					13.2333	0.004132					13.2333	0.017931										13.2333	0.017931
	13.25	0.003869					13.25	0.005125					13.25	0.013064										13.25	0.013064
	13.2667	0.001899					13.2667	0.005532					13.2667	0.010501										13.2667	0.010501
	13.2833	-0.000239					13.2833	0.00485					13.2833	0.009905										13.2833	0.009905
	13.3	-0.000401					13.3	0.003714					13.3	0.008716										13.3	0.008716
	13.3167	0.00033					13.3167	0.002672					13.3167	0.008062										13.3167	0.008062
	13.3333	-0.000153					13.3333	0.001671					13.3333	0.008161										13.3333	0.008161
	13.35	3.4e-05					13.35	0.001048					13.35	0.008763										13.35	0.008763
	13.3667	0.000891					13.3667	0.001555					13.3667	0.007774										13.3667	0.007774
	13.3833	0.000575					13.3833	0.001308					13.3833	0.006576										13.3833	0.006576
	13.4	0.00035					13.4	0.001947					13.4	0.00277										13.4	0.00277
	13.4167	1.2e-05					13.4167	0.003391					13.4167	-0.000621										13.4167	-0.000621
	13.4333	-0.001122					13.4333	0.002741					13.4333	-0.000998										13.4333	-0.000998
	13.45	-0.001293					13.45	0.001589					13.45	-0.001836										13.45	-0.001836
	13.4667	-0.004102					13.4667	-0.004211					13.4667	-0.001417										13.4667	-0.001417
	13.4833	0.002133					13.4833	-0.010345					13.4833	-0.001459										13.4833	-0.001459
	13.5	-0.00134					13.5	-0.011953					13.5	-0.000218										13.5	-0.000218
	13.5167	0.018225					13.5167	-0.013385					13.5167	0.004681										13.5167	0.004681
	13.5333	0.004923					13.5333	-0.03571					13.5333	0.005141										13.5333	0.005141
	13.55	-0.117277					13.55	-0.110621					13.55	-0.030572										13.55	-0.030572
	13.5667	-0.260662					13.5667	-0.314401					13.5667	-0.263567										13.5667	-0.263567
	13.5833	-0.403755					13.5833	-0.613222					13.5833	-0.792611										13.5833	-0.792611
	13.6	-0.540981					13.6	-0.965295					13.6	-1.51993										13.6	-1.51993
	13.6167	-0.670453					13.6167	-1.31556					13.6167	-2.16411										13.6167	-2.16411
	13.6333	-0.823456					13.6333	-1.54981					13.6333	-2.48531										13.6333	-2.48531
	13.65	-0.98144					13.65	-1.64598					13.65	-2.51222										13.65	-2.51222
	13.6667	-1.03547					13.6667	-1.61948					13.6667	-2.35458										13.6667	-2.35458
	13.6833	-1.02255					13.6833	-1.54114					13.6833	-2.10533										13.6833	-2.10533
	13.7	-0.944642					13.7	-1.43526					13.7	-1.81788										13.7	-1.81788
	13.7167	-0.834284					13.7167	-1.31429					13.7167	-1.54442										13.7167	-1.54442
	13.7333	-0.72736					13.7333	-1.18412					13.7333	-1.30424										13.7333	-1.30424
	13.75	-0.608796					13.75	-1.05973					13.75	-1.11635										13.75	-1.11635
	13.7667	-0.504551					13.7667	-0.940269					13.7667	-0.970334										13.7667	-0.970334
	13.7833	-0.437569					13.7833	-0.842291					13.7833	-0.851362										13.7833	-0.851362
	13.8	-0.379586					13.8	-0.746616					13.8	-0.745594										13.8	-0.745594
	13.8167	-0.302548					13.8167	-0.655585					13.8167	-0.653045										13.8167	-0.653045
	13.8333	-0.251008					13.8333	-0.576237					13.8333	-0.586077										13.8333	-0.586077
	13.85	-0.230492					13.85	-0.518198					13.85	-0.508767										13.85	-0.508767
	13.8667	-0.197876					13.8667	-0.45254					13.8667	-0.455072										13.8667	-0.455072
	13.8833	-0.174848					13.8833	-0.40162					13.8833	-0.391202										13.8833	-0.391202
	13.9	-0.152363					13.9	-0.342619					13.9	-0.336124										13.9	-0.336124
	13.9167	-0.132094					13.9167	-0.284121					13.9167	-0.289035										13.9167	-0.289035
	13.9333	-0.118817					13.9333	-0.230271					13.9333	-0.241903										13.9333	-0.241903
	13.95	-0.100432					13.95	-0.2172					13.95	-0.205281										13.95	-0.205281
	13.9667	-0.08749					13.9667	-0.188805					13.9667	-0.175817										13.9667	-0.175817
	13.9833	-0.08154					13.9833	-0.156265					13.9833	-0.149117										13.9833	-0.149117
	14	-0.071863					14	-0.1267					14	-0.131631										14	-0.131631
	14.0167	-0.067712					14.0167	-0.115475					14.0167	-0.090576										14.0167	-0.090576
	14.0333	-0.059081					14.0333	-0.102367					14.0333	-0.083601										14.0333	-0.083601
	14.05	-0.047519					14.05	-0.089216					14.05	-0.085545										14.05	-0.085545
	14.0667	-0.038344					14.0667	-0.077028					14.0667	-0.085521										14.0667	-0.085521
	14.0833	-0.030717					14.0833	-0.0702					14.0833	-0.070843										14.0833	-0.070843
	14.1	-0.028116					14.1	-0.061825					14.1	-0.05847										14.1	-0.05847
	14.1167	-0.025516					14.1167	-0.052827					14.1167	-0.039444										14.1167	-0.039444
	14.1333	-0.021659					14.1333	-0.045253					14.1333	-0.031261										14.1333	-0.031261
	14.15	-0.018682					14.15	-0.037678					14.15	-0.02735										14.15	-0.02735
	14.1667	-0.016082					14.1667	-0.027969					14.1667	-0.026201										14.1667	-0.026201
	14.1833	-0.013272					14.1833	-0.020562					14.1833	-0.024341										14.1833	-0.024341
	14.2	-0.013311					14.2	-0.017136					14.2	-0.021394										14.2	-0.021394
	14.2167	-0.013562					14.2167	-0.015266					14.2167	-0.019625										14.2167	-0.019625
	14.2333	-0.011427					14.2333	-0.013481					14.2333	-0.017687										14.2333	-0.017687
	14.25	-0.007784					14.25	-0.011444					14.25	-0.014285										14.25	-0.014285
	14.2667	-0.005733					14.2667	-0.010454					14.2667	-0.011845										14.2667	-0.011845
	14.2833	-0.005984					14.2833	-0.007747					14.2833	-0.009698										14.2833	-0.009698
	14.3	-0.006028					14.3	-0.00559					14.3	-0.008852										14.3	-0.008852
	14.3167	-0.004738					14.3167	-0.0034					14.3167	-0.007508										14.3167	-0.007508
	14.3333	-0.00261					14.3333	-0.000247					14.3333	-0.006373										14.3333	-0.006373
	14.35	-0.003371					14.35	0.00232					14.35	-0.005406										14.35	-0.005406
	14.3667	-0.005179					14.3667	0.004049					14.3667	-0.004062										14.3667	-0.004062
	14.3833	-0.006149					14.3833	0.005024					14.3833	-0.001923										14.3833	-0.001923
	14.4	-0.007207					14.4	0.005283					14.4	-0.001083										14.4	-0.001083
	14.4167	-0.010239					14.4167	0.005235					14.4167	-0.001045										14.4167	-0.001045
	14.4333	-0.011806					14.4333	0.005105					14.4333	-0.00042										14.4333	-0.00042
	14.45	-0.011991					14.45	0.003969					14.45	-4.7e-05										14.45	-4.7e-05
	14.4667	-0.011674					14.4667	0.004048					14.4667	0.000369										14.4667	0.000369
	14.4833	-0.013032					14.4833	0.00534					14.4833	0.00091										14.4833	0.00091
	14.5	-0.014017					14.5	0.006207					14.5	0.001029										14.5	0.001029
	14.5167	-0.014132					14.5167	0.006265					14.5167	0.000641										14.5167	0.000641
	14.5333	-0.011818					14.5333	0.006154					14.5333	0.000881										14.5333	0.000881
	14.55	-0.009672					14.55	0.005626					14.55	0.000534										14.55	0.000534
	14.5667	-0.010666					14.5667	0.005683					14.5667	0.000104										14.5667	0.000104
	14.5833	-0.012246					14.5833	0.005656					14.5833	-0.000326										14.5833	-0.000326
	14.6	-0.012994					14.6	0.004533					14.6	-0.000424										14.6	-0.000424
	14.6167	-0.011869					14.6167	0.003436					14.6167	1.6e-05										14.6167	1.6e-05
	14.6333	-0.012377					14.6333	0.002715					14.6333	-0.000173										14.6333	-0.000173
	14.65	-0.013262					14.65	0.002328					14.65	0.000434										14.65	0.000434
	14.6667	-0.012765					14.6667	0.000854					14.6667	0.002004										14.6667	0.002004
	14.6833	-0.010803					14.6833	-0.001375					14.6833	0.0019										14.6833	0.0019
	14.7	-0.009851					14.7	-0.002649					14.7	0.000703										14.7	0.000703
	14.7167	-0.008787					14.7167	-0.003691					14.7167	-0.00025										14.7167	-0.00025
	14.7333	-0.0063					14.7333	-0.004733					14.7333	-0.000199										14.7333	-0.000199
	14.75	-0.003142					14.75	-0.005482					14.75	-0.000398										14.75	-0.000398
	14.7667	-0.00166					14.7667	-0.006273					14.7667	-0.000472										14.7667	-0.000472
	14.7833	-0.002145					14.7833	-0.006604					14.7833	0.000626										14.7833	0.000626
	14.8	-0.00272					14.8	-0.006944					14.8	0.001636										14.8	0.001636
	14.8167	-0.002515					14.8167	-0.008896					14.8167	0.002093										14.8167	0.002093
	14.8333	-0.002185					14.8333	-0.009593					14.8333	0.001335										14.8333	0.001335
	14.85	-0.003069					14.85	-0.009662					14.85	-0.007503										14.85	-0.007503
	14.8667	-0.004204					14.8667	-0.009646					14.8667	-0.01316										14.8667	-0.01316
	14.8833	-0.00446					14.8833	-0.009003					14.8833	-0.010107										14.8833	-0.010107
	14.9	-0.003968					14.9	-0.008202					14.9	-0.005552										14.9	-0.005552
	14.9167	-0.003451					14.9167	-0.007002					14.9167	-0.005278										14.9167	-0.005278
	14.9333	-0.003854					14.9333	-0.006766					14.9333	-0.006971										14.9333	-0.006971
	14.95	-0.002918					14.95	-0.00678					14.95	-0.006319										14.95	-0.006319
	14.9667	-0.001354					14.9667	-0.006544					14.9667	-0.005793										14.9667	-0.005793
	14.9833	-0.000669					14.9833	-0.005428					14.9833	-0.006147										14.9833	-0.006147
	15	-0.00112					15	-0.0039					15	-0.003613										15	-0.003613
	15.0167	-0.000956					15.0167	-0.002681					15.0167	-0.00171										15.0167	-0.00171
	15.0333	0.000296					15.0333	-0.002549					15.0333	-0.000771										15.0333	-0.000771
	15.05	0.000376					15.05	-0.002042					15.05	-0.002595										15.05	-0.002595
	15.0667	-0.000842					15.0667	-0.001492					15.0667	-0.000902										15.0667	-0.000902
	15.0833	-0.001055					15.0833	-0.000398					15.0833	0.001042										15.0833	0.001042
	15.1	-0.001147					15.1	0.001573					15.1	0.001398										15.1	0.001398
	15.1167	-0.001416					15.1167	0.002532					15.1167	0.00239										15.1167	0.00239
	15.1333	-0.000805					15.1333	0.002361					15.1333	0.002251										15.1333	0.002251
	15.15	9.8e-05					15.15	0.002525					15.15	0.002446										15.15	0.002446
	15.1667	0.000415					15.1667	0.002354					15.1667	0.002516										15.1667	0.002516
	15.1833	0.000691					15.1833	0.002769					15.1833	0.00401										15.1833	0.00401
	15.2	0.000462					15.2	0.004315					15.2	0.003333										15.2	0.003333
	15.2167	-2.5e-05					15.2167	0.004817					15.2167	0.001251										15.2167	0.001251
	15.2333	0.000578					15.2333	0.004397					15.2333	-0.001125										15.2333	-0.001125
	15.25	0.000887					15.25	0.003601					15.25	-0.002789										15.25	-0.002789
	15.2667	0.000736					15.2667	0.00381					15.2667	-0.003197										15.2667	-0.003197
	15.2833	-1e-06					15.2833	0.003056					15.2833	-0.003814										15.2833	-0.003814
	15.3	-0.000112					15.3	0.002765					15.3	-0.005677										15.3	-0.005677
	15.3167	2.8e-05					15.3167	0.003195					15.3167	-0.006215										15.3167	-0.006215
	15.3333	0.000125					15.3333	0.002369					15.3333	-0.004492										15.3333	-0.004492
	15.35	0.000265					15.35	-0.001011					15.35	-0.002308										15.35	-0.002308
	15.3667	0.000195					15.3667	-0.00259					15.3667	-0.002134										15.3667	-0.002134
	15.3833	-8.4e-05					15.3833	-0.002411					15.3833	-0.003133										15.3833	-0.003133
	15.4	-0.001702					15.4	-0.000678					15.4	-0.004702										15.4	-0.004702
	15.4167	-0.003067					15.4167	0.000692					15.4167	-0.005017										15.4167	-0.005017
	15.4333	-0.002674					15.4333	0.001392					15.4333	-0.001647										15.4333	-0.001647
	15.45	-0.001317					15.45	0.000585					15.45	0.005072										15.45	0.005072
	15.4667	-0.001007					15.4667	0.001244					15.4667	0.008525										15.4667	0.008525
	15.4833	-0.001534					15.4833	0.002195					15.4833	0.013821										15.4833	0.013821
	15.5	-0.000803					15.5	0.002735					15.5	0.0219										15.5	0.0219
	15.5167	0.000689					15.5167	0.004047					15.5167	0.023878										15.5167	0.023878
	15.5333	0.000882					15.5333	0.003978					15.5333	0.026066										15.5333	0.026066
	15.55	0.000616					15.55	0.004076					15.55	0.029719										15.55	0.029719
	15.5667	0.000684					15.5667	0.004467					15.5667	0.028808										15.5667	0.028808
	15.5833	0.000669					15.5833	0.005026					15.5833	0.021282										15.5833	0.021282
	15.6	0.000951					15.6	0.005801					15.6	0.018297										15.6	0.018297
	15.6167	0.000408					15.6167	0.007101					15.6167	0.014566										15.6167	0.014566
	15.6333	0.000116					15.6333	0.007355					15.6333	0.011673										15.6333	0.011673
	15.65	0.000285					15.65	0.007608					15.65	0.008026										15.65	0.008026
	15.6667	0.000161					15.6667	0.007024					15.6667	0.004043										15.6667	0.004043
	15.6833	-0.000926					15.6833	0.006482					15.6833	-0.000441										15.6833	-0.000441
	15.7	-0.000667					15.7	0.005194					15.7	-0.003576										15.7	-0.003576
	15.7167	0.001577					15.7167	0.0051					15.7167	-0.006769										15.7167	-0.006769
	15.7333	0.004114					15.7333	0.004					15.7333	-0.010003										15.7333	-0.010003
	15.75	0.004767					15.75	0.003026					15.75	-0.011605										15.75	-0.011605
	15.7667	0.005085					15.7667	0.003057					15.7667	-0.010611										15.7667	-0.010611
	15.7833	0.0049					15.7833	0.002586					15.7833	-0.010663										15.7833	-0.010663
	15.8	0.003802					15.8	0.001911					15.8	-0.008999										15.8	-0.008999
	15.8167	0.003102					15.8167	0.001044					15.8167	-0.010345										15.8167	-0.010345
	15.8333	0.003156					15.8333	0.000219					15.8333	-0.011399										15.8333	-0.011399
	15.85	0.004088					15.85	-0.001737					15.85	-0.012369										15.85	-0.012369
	15.8667	0.003304					15.8667	-0.004279					15.8667	-0.011455										15.8667	-0.011455
	15.8833	0.002772					15.8833	-0.005649					15.8833	-0.009913										15.8833	-0.009913
	15.9	0.004008					15.9	-0.00714					15.9	-0.011541										15.9	-0.011541
	15.9167	0.004636					15.9167	-0.008787					15.9167	-0.007838										15.9167	-0.007838
	15.9333	0.007734					15.9333	-0.009512					15.9333	-0.001288										15.9333	-0.001288
	15.95	0.00585					15.95	-0.009066					15.95	0.001494										15.95	0.001494
	15.9667	0.00116					15.9667	-0.008451					15.9667	0.001303										15.9667	0.001303
	15.9833	-0.001812					15.9833	-0.010684					15.9833	-0.003158										15.9833	-0.003158
	16	-0.00031					16	-0.01216					16	-0.003116										16	-0.003116
	16.0167	-0.003812					16.0167	-0.014004					16.0167	0.004033										16.0167	0.004033
	16.0333	-0.049936					16.0333	-0.021331					16.0333	0.005279										16.0333	0.005279
	16.05	-0.143998					16.05	-0.101803					16.05	-0.060715										16.05	-0.060715
	16.0667	-0.296006					16.0667	-0.242271					16.0667	-0.380638										16.0667	-0.380638
	16.0833	-0.425908					16.0833	-0.502565					16.0833	-0.940716										16.0833	-0.940716
	16.1	-0.509394					16.1	-0.795472					16.1	-1.63413										16.1	-1.63413
	16.1167	-0.647498					16.1167	-1.11927					16.1167	-2.16975										16.1167	-2.16975
	16.1333	-0.814827					16.1333	-1.34932					16.1333	-2.43871										16.1333	-2.43871
	16.15	-0.95381					16.15	-1.45829					16.15	-2.42025										16.15	-2.42025
	16.1667	-0.99118					16.1667	-1.4762					16.1667	-2.2377										16.1667	-2.2377
	16.1833	-0.959175					16.1833	-1.42352					16.1833	-1.98202										16.1833	-1.98202
	16.2	-0.889727					16.2	-1.33295					16.2	-1.71164										16.2	-1.71164
	16.2167	-0.804469					16.2167	-1.24035					16.2167	-1.46288										16.2167	-1.46288
	16.2333	-0.686009					16.2333	-1.13135					16.2333	-1.26424										16.2333	-1.26424
	16.25	-0.570188					16.25	-1.0164					16.25	-1.09445										16.25	-1.09445
	16.2667	-0.492089					16.2667	-0.910869					16.2667	-0.958145										16.2667	-0.958145
	16.2833	-0.429984					16.2833	-0.824138					16.2833	-0.834489										16.2833	-0.834489
	16.3	-0.355316					16.3	-0.737991					16.3	-0.727476										16.3	-0.727476
	16.3167	-0.303735					16.3167	-0.636973					16.3167	-0.644864										16.3167	-0.644864
	16.3333	-0.274929					16.3333	-0.551362					16.3333	-0.560871										16.3333	-0.560871
	16.35	-0.237332					16.35	-0.482875					16.35	-0.495677										16.35	-0.495677
	16.3667	-0.198478					16.3667	-0.432476					16.3667	-0.427929										16.3667	-0.427929
	16.3833	-0.171683					16.3833	-0.381238					16.3833	-0.379482										16.3833	-0.379482
	16.4	-0.148225					16.4	-0.331465					16.4	-0.327837										16.4	-0.327837
	16.4167	-0.131789					16.4167	-0.289136					16.4167	-0.295386										16.4167	-0.295386
	16.4333	-0.118828					16.4333	-0.246388					16.4333	-0.251085										16.4333	-0.251085
	16.45	-0.107667					16.45	-0.200878					16.45	-0.219764										16.45	-0.219764
	16.4667	-0.097344					16.4667	-0.170984					16.4667	-0.191499										16.4667	-0.191499
	16.4833	-0.087523					16.4833	-0.154613					16.4833	-0.153521										16.4833	-0.153521
	16.5	-0.075949					16.5	-0.136231					16.5	-0.122635										16.5	-0.122635
	16.5167	-0.063475					16.5167	-0.11914					16.5167	-0.093088										16.5167	-0.093088
	16.5333	-0.060296					16.5333	-0.105189					16.5333	-0.09645										16.5333	-0.09645
	16.55	-0.054354					16.55	-0.093373					16.55	-0.092903										16.55	-0.092903
	16.5667	-0.047533					16.5667	-0.081474					16.5667	-0.088686										16.5667	-0.088686
	16.5833	-0.040628					16.5833	-0.073092					16.5833	-0.082376										16.5833	-0.082376
	16.6	-0.036293					16.6	-0.063033					16.6	-0.074163										16.6	-0.074163
	16.6167	-0.032537					16.6167	-0.053261					16.6167	-0.065829										16.6167	-0.065829
	16.6333	-0.028781					16.6333	-0.050397					16.6333	-0.059338										16.6333	-0.059338
	16.65	-0.02402					16.65	-0.048539					16.65	-0.051004										16.65	-0.051004
	16.6667	-0.021645					16.6667	-0.046638					16.6667	-0.042838										16.6667	-0.042838
	16.6833	-0.019229					16.6833	-0.043732					16.6833	-0.033877										16.6833	-0.033877
	16.7	-0.017055					16.7	-0.039569					16.7	-0.027457										16.7	-0.027457
	16.7167	-0.015449					16.7167	-0.035275					16.7167	-0.024343										16.7167	-0.024343
	16.7333	-0.013718					16.7333	-0.031944					16.7333	-0.020266										16.7333	-0.020266
	16.75	-0.011777					16.75	-0.029074					16.75	-0.017026										16.75	-0.017026
	16.7667	-0.009962					16.7667	-0.026831					16.7667	-0.016173										16.7667	-0.016173
	16.7833	-0.008272					16.7833	-0.0253					16.7833	-0.014649										16.7833	-0.014649
	16.8	-0.00846					16.8	-0.024773					16.8	-0.011759										16.8	-0.011759
	16.8167	-0.007937					16.8167	-0.024995					16.8167	-0.008166										16.8167	-0.008166
	16.8333	-0.006157					16.8333	-0.024756					16.8333	-0.005244										16.8333	-0.005244
	16.85	-0.003917					16.85	-0.024559					16.85	-0.003619										16.85	-0.003619
	16.8667	-0.002431					16.8667	-0.02411					16.8667	-0.003166										16.8667	-0.003166
	16.8833	-0.000902					16.8833	-0.023285					16.8833	-0.002211										16.8833	-0.002211
	16.9	-9.8e-05					16.9	-0.022417					16.9	-0.001599										16.9	-0.001599
	16.9167	-0.000208					16.9167	-0.020959					16.9167	-0.001306										16.9167	-0.001306
	16.9333	-0.001826					16.9333	-0.02017					16.9333	-0.001264										16.9333	-0.001264
	16.95	-0.002062					16.95	-0.018838					16.95	-0.001683										16.95	-0.001683
	16.9667	-0.002675					16.9667	-0.017296					16.9667	-0.002353										16.9667	-0.002353
	16.9833	-0.003455					16.9833	-0.016926					16.9833	-0.002437										16.9833	-0.002437
	17	-0.002193					17	-0.016053					17	-0.003559										17	-0.003559
	17.0167	-5e-06					17.0167	-0.015595					17.0167	-0.004356										17.0167	-0.004356
	17.0333	0.000131					17.0333	-0.015891					17.0333	-0.005279										17.0333	-0.005279
	17.05	0.000434					17.05	-0.0156					17.05	-0.005615										17.05	-0.005615
	17.0667	0.002705					17.0667	-0.015603					17.0667	-0.004486										17.0667	-0.004486
	17.0833	0.003553					17.0833	-0.015019					17.0833	-0.003818										17.0833	-0.003818
	17.1	0.002367					17.1	-0.013682					17.1	-0.003083										17.1	-0.003083
	17.1167	0.000762					17.1167	-0.01209					17.1167	-0.002196										17.1167	-0.002196
	17.1333	0.001418					17.1333	-0.011503					17.1333	-0.000973										17.1333	-0.000973
	17.15	0.00241					17.15	-0.010748					17.15	-0.000504										17.15	-0.000504
	17.1667	0.001894					17.1667	-0.010873					17.1667	9e-05										17.1667	9e-05
	17.1833	-4e-06					17.1833	-0.009993					17.1833	0.001899										17.1833	0.001899
	17.2	-0.000233					17.2	-0.008903					17.2	0.003166										17.2	0.003166
	17.2167	-0.000457					17.2167	-0.007685					17.2167	0.00369										17.2167	0.00369
	17.2333	0.000198					17.2333	-0.006509					17.2333	0.003043										17.2333	0.003043
	17.25	0.001606					17.25	-0.005334					17.25	0.001264										17.25	0.001264
	17.2667	-0.000712					17.2667	-0.004702					17.2667	0.000198										17.2667	0.000198
	17.2833	-0.001648					17.2833	-0.003861					17.2833	0.000262										17.2833	0.000262
	17.3	-0.001545					17.3	-0.002643					17.3	0.000665										17.3	0.000665
	17.3167	-0.002475					17.3167	-0.001926					17.3167	0.001543										17.3167	0.001543
	17.3333	-0.002066					17.3333	-0.000748					17.3333	0.002674										17.3333	0.002674
	17.35	-0.001028					17.35	-0.00045					17.35	0.003259										17.35	0.003259
	17.3667	-0.001121					17.3667	5.8e-05					17.3667	0.003343										17.3667	0.003343
	17.3833	-0.001088					17.3833	0.000231					17.3833	0.003049										17.3833	0.003049
	17.4	-0.001148					17.4	0.000823					17.4	0.003639										17.4	0.003639
	17.4167	-0.002448					17.4167	0.00129					17.4167	0.002991										17.4167	0.002991
	17.4333	-0.004167					17.4333	0.000961					17.4333	0.002007										17.4333	0.002007
	17.45	-0.004337					17.45	0.001094					17.45	0.000731										17.45	0.000731
	17.4667	-0.004298					17.4667	0.001854					17.4667	0.00025										17.4667	0.00025
	17.4833	-0.006561					17.4833	0.001693					17.4833	0.000104										17.4833	0.000104
	17.5	-0.008185					17.5	0.002035					17.5	0.001008										17.5	0.001008
	17.5167	-0.005719					17.5167	0.002251					17.5167	0.001552										17.5167	0.001552
	17.5333	-0.003296					17.5333	0.001881					17.5333	0.001846										17.5333	0.001846
	17.55	-0.00171					17.55	0.002013					17.55	0.003856										17.55	0.003856
	17.5667	0.001425					17.5667	0.001685					17.5667	0.004693										17.5667	0.004693
	17.5833	0.006151					17.5833	0.001399					17.5833	0.004191										17.5833	0.004191
	17.6	0.009832					17.6	0.000903					17.6	0.004654										17.6	0.004654
	17.6167	0.011847					17.6167	0.000112					17.6167	0.003959										17.6167	0.003959
	17.6333	0.013903					17.6333	-9e-06					17.6333	0.003891										17.6333	0.003891
	17.65	0.015667					17.65	7.9e-05					17.65	0.002861										17.65	0.002861
	17.6667	0.015504					17.6667	-0.000796					17.6667	0.001496										17.6667	0.001496
	17.6833	0.014839					17.6833	-0.001545					17.6833	0.000842										17.6833	0.000842
	17.7	0.015058					17.7	-0.002086					17.7	-0.000187										17.7	-0.000187
	17.7167	0.016469					17.7167	-0.002129					17.7167	-0.000373										17.7167	-0.000373
	17.7333	0.01608					17.7333	-0.001921					17.7333	-0.000225										17.7333	-0.000225
	17.75	0.0141					17.75	-0.001546					17.75	-0.002169										17.75	-0.002169
	17.7667	0.014423					17.7667	-0.000961					17.7667	-0.004616										17.7667	-0.004616
	17.7833	0.014788					17.7833	-0.000627					17.7833	-0.004677										17.7833	-0.004677
	17.8	0.013104					17.8	-2e-06					17.8	-0.004278										17.8	-0.004278
	17.8167	0.011816					17.8167	0.001873					17.8167	-0.008109										17.8167	-0.008109
	17.8333	0.011742					17.8333	0.002282					17.8333	-0.008424										17.8333	-0.008424
	17.85	0.010412					17.85	0.001854					17.85	0.006626										17.85	0.006626
	17.8667	0.007574					17.8667	0.002264					17.8667	0.03407										17.8667	0.03407
	17.8833	0.005533					17.8833	0.002212					17.8833	0.040621										17.8833	0.040621
	17.9	0.003994					17.9	0.001238					17.9	0.039173										17.9	0.039173
	17.9167	0.000532					17.9167	0.000172					17.9167	0.031263										17.9167	0.031263
	17.9333	-0.003265					17.9333	-0.000267					17.9333	0.025111										17.9333	0.025111
	17.95	-0.004591					17.95	-0.000455					17.95	0.020718										17.95	0.020718
	17.9667	-0.005583					17.9667	-0.000391					17.9667	0.016283										17.9667	0.016283
	17.9833	-0.00783					17.9833	0.001013					17.9833	0.011806										17.9833	0.011806
	18	-0.008699					18	0.001116					18	0.004598										18	0.004598
	18.0167	-0.008997					18.0167	0.000203					18.0167	0.001312										18.0167	0.001312
	18.0333	-0.009085					18.0333	-0.000669					18.0333	0.00033										18.0333	0.00033
	18.05	-0.010263					18.05	-0.000703					18.05	-0.001448										18.05	-0.001448
	18.0667	-0.010309					18.0667	-0.000779					18.0667	-0.02282										18.0667	-0.02282
	18.0833	-0.009519					18.0833	-0.000813					18.0833	-0.052022										18.0833	-0.052022
	18.1	-0.010073					18.1	-0.001688					18.1	-0.060013										18.1	-0.060013
	18.1167	-0.010402					18.1167	-0.002409					18.1167	-0.079116										18.1167	-0.079116
	18.1333	-0.009434					18.1333	-0.003717					18.1333	-0.088421										18.1333	-0.088421
	18.15	-0.008801					18.15	-0.00536					18.15	-0.084663										18.15	-0.084663
	18.1667	-0.009508					18.1667	-0.005621					18.1667	-0.066629										18.1667	-0.066629
	18.1833	-0.00854					18.1833	-0.00517					18.1833	-0.033899										18.1833	-0.033899
	18.2	-0.006823					18.2	-0.00468					18.2	-0.027225										18.2	-0.027225
	18.2167	-0.005931					18.2167	-0.004709					18.2167	-0.00594										18.2167	-0.00594
	18.2333	-0.005583					18.2333	-0.004571					18.2333	0.007976										18.2333	0.007976
	18.25	-0.00377					18.25	-0.002841					18.25	0.019129										18.25	0.019129
	18.2667	-0.001748					18.2667	-0.001572					18.2667	0.022076										18.2667	0.022076
	18.2833	-0.001609					18.2833	-0.001057					18.2833	0.020668										18.2833	0.020668
	18.3	-0.001642					18.3	-0.000418					18.3	0.0198										18.3	0.0198
	18.3167	-0.000317					18.3167	0.000248					18.3167	0.021203										18.3167	0.021203
	18.3333	0.000798					18.3333	0.000286					18.3333	0.023233										18.3333	0.023233
	18.35	0.000992					18.35	0.000826					18.35	0.023422										18.35	0.023422
	18.3667	0.00148					18.3667	0.001409					18.3667	0.022522										18.3667	0.022522
	18.3833	0.001716					18.3833	0.000693					18.3833	0.023045										18.3833	0.023045
	18.4	0.0022					18.4	0.000394					18.4	0.020596										18.4	0.020596
	18.4167	0.002249					18.4167	0.001549					18.4167	0.017059										18.4167	0.017059
	18.4333	0.00414					18.4333	0.003541					18.4333	0.015238										18.4333	0.015238
	18.45	0.004607					18.45	0.005575					18.45	0.015888										18.45	0.015888
	18.4667	0.006372					18.4667	0.006395					18.4667	0.014905										18.4667	0.014905
	18.4833	0.005792					18.4833	0.003824					18.4833	0.010446										18.4833	0.010446
	18.5	0.006425					18.5	0.001083					18.5	0.000421										18.5	0.000421
	18.5167	0.004911					18.5167	0.004822					18.5167	-0.00382										18.5167	-0.00382
	18.5333	-0.007825					18.5333	-0.003162					18.5333	-0.007013										18.5333	-0.007013
	18.55	-0.079259					18.55	-0.089858					18.55	-0.040603										18.55	-0.040603
	18.5667	-0.22706					18.5667	-0.211304					18.5667	-0.282654										18.5667	-0.282654
	18.5833	-0.342581					18.5833	-0.424986					18.5833	-0.797683										18.5833	-0.797683
	18.6	-0.449856					18.6	-0.661529					18.6	-1.46017										18.6	-1.46017
	18.6167	-0.58184					18.6167	-0.912944					18.6167	-1.99977										18.6167	-1.99977
	18.6333	-0.707712					18.6333	-1.12605					18.6333	-2.27334										18.6333	-2.27334
	18.65	-0.834128					18.65	-1.24897					18.65	-2.28766										18.65	-2.28766
	18.6667	-0.911558					18.6667	-1.27715					18.6667	-2.15687										18.6667	-2.15687
	18.6833	-0.909146					18.6833	-1.2367					18.6833	-1.92359										18.6833	-1.92359
	18.7	-0.837904					18.7	-1.17536					18.7	-1.68938										18.7	-1.68938
	18.7167	-0.750462					18.7167	-1.09921					18.7167	-1.47091										18.7167	-1.47091
	18.7333	-0.684289					18.7333	-1.01443					18.7333	-1.26656										18.7333	-1.26656
	18.75	-0.602626					18.75	-0.925179					18.75	-1.09536										18.75	-1.09536
	18.7667	-0.480099					18.7667	-0.832867					18.7667	-0.963598										18.7667	-0.963598
	18.7833	-0.401324					18.7833	-0.753827					18.7833	-0.827945										18.7833	-0.827945
	18.8	-0.349428					18.8	-0.659255					18.8	-0.728758										18.8	-0.728758
	18.8167	-0.298578					18.8167	-0.580475					18.8167	-0.646985										18.8167	-0.646985
	18.8333	-0.255558					18.8333	-0.503118					18.8333	-0.575973										18.8333	-0.575973
	18.85	-0.23075					18.85	-0.442759					18.85	-0.511575										18.85	-0.511575
	18.8667	-0.20544					18.8667	-0.396007					18.8667	-0.459445										18.8667	-0.459445
	18.8833	-0.183018					18.8833	-0.356122					18.8833	-0.392075										18.8833	-0.392075
	18.9	-0.16336					18.9	-0.308408					18.9	-0.344299										18.9	-0.344299
	18.9167	-0.146334					18.9167	-0.258606					18.9167	-0.288022										18.9167	-0.288022
	18.9333	-0.128931					18.9333	-0.223082					18.9333	-0.256154										18.9333	-0.256154
	18.95	-0.116427					18.95	-0.205184					18.95	-0.229436										18.95	-0.229436
	18.9667	-0.106267					18.9667	-0.155718					18.9667	-0.206738										18.9667	-0.206738
	18.9833	-0.09573					18.9833	-0.132377					18.9833	-0.184583										18.9833	-0.184583
	19	-0.081341					19	-0.120676					19	-0.150162										19	-0.150162
	19.0167	-0.07138					19.0167	-0.11279					19.0167	-0.118461										19.0167	-0.118461
	19.0333	-0.064727					19.0333	-0.099419					19.0333	-0.105309										19.0333	-0.105309
	19.05	-0.054221					19.05	-0.089565					19.05	-0.09023										19.05	-0.09023
	19.0667	-0.046396					19.0667	-0.079921					19.0667	-0.067573										19.0667	-0.067573
	19.0833	-0.040538					19.0833	-0.069523					19.0833	-0.044456										19.0833	-0.044456
	19.1	-0.034218					19.1	-0.062056					19.1	-0.04018										19.1	-0.04018
	19.1167	-0.028721					19.1167	-0.055179					19.1167	-0.043567										19.1167	-0.043567
	19.1333	-0.026197					19.1333	-0.046753					19.1333	-0.038036										19.1333	-0.038036
	19.15	-0.023715					19.15	-0.041551					19.15	-0.036775										19.15	-0.036775
	19.1667	-0.019894					19.1667	-0.038317					19.1667	-0.02936										19.1667	-0.02936
	19.1833	-0.0167					19.1833	-0.035124					19.1833	-0.018135										19.1833	-0.018135
	19.2	-0.015262					19.2	-0.032099					19.2	-0.016247										19.2	-0.016247
	19.2167	-0.013807					19.2167	-0.0287					19.2167	-0.015786										19.2167	-0.015786
	19.2333	-0.011807					19.2333	-0.024381					19.2333	-0.018214										19.2333	-0.018214
	19.25	-0.010518					19.25	-0.020814					19.25	-0.021102										19.25	-0.021102
	19.2667	-0.009188					19.2667	-0.017457					19.2667	-0.019176										19.2667	-0.019176
	19.2833	-0.006979					19.2833	-0.013807					19.2833	-0.017124										19.2833	-0.017124
	19.3	-0.006484					19.3	-0.011707					19.3	-0.018714										19.3	-0.018714
	19.3167	-0.006719					19.3167	-0.010864					19.3167	-0.020478										19.3167	-0.020478
	19.3333	-0.006452					19.3333	-0.012281					19.3333	-0.022827										19.3333	-0.022827
	19.35	-0.004385					19.35	-0.011941					19.35	-0.022246										19.35	-0.022246
	19.3667	-0.003741					19.3667	-0.010553					19.3667	-0.015217										19.3667	-0.015217
	19.3833	-0.004856					19.3833	-0.010171					19.3833	-0.009863										19.3833	-0.009863
	19.4	-0.004879					19.4	-0.01004					19.4	-0.003797										19.4	-0.003797
	19.4167	-0.003158					19.4167	-0.010035					19.4167	0.00067										19.4167	0.00067
	19.4333	-0.002568					19.4333	-0.008941					19.4333	0.003673										19.4333	0.003673
	19.45	-0.002438					19.45	-0.010234					19.45	0.006549										19.45	0.006549
	19.4667	7.8e-05					19.4667	-0.010229					19.4667	0.01018										19.4667	0.01018
	19.4833	0.001631					19.4833	-0.010517					19.4833	0.013266										19.4833	0.013266
	19.5	0.000926					19.5	-0.011056					19.5	0.016937										19.5	0.016937
	19.5167	0.000296					19.5167	-0.012181					19.5167	0.020726										19.5167	0.020726
	19.5333	0.001173					19.5333	-0.01251					19.5333	0.023594										19.5333	0.023594
	19.55	0.000877					19.55	-0.013216					19.55	0.026503										19.55	0.026503
	19.5667	0.000372					19.5667	-0.014466					19.5667	0.028157										19.5667	0.028157
	19.5833	0.001584					19.5833	-0.014795					19.5833	0.029936										19.5833	0.029936
	19.6	0.002463					19.6	-0.014957					19.6	0.032761										19.6	0.032761
	19.6167	0.001831					19.6167	-0.014531					19.6167	0.035659										19.6167	0.035659
	19.6333	0.00258					19.6333	-0.013644					19.6333	0.033031										19.6333	0.033031
	19.65	0.003497					19.65	-0.012339					19.65	0.017717										19.65	0.017717
	19.6667	0.002529					19.6667	-0.011829					19.6667	0.00077										19.6667	0.00077
	19.6833	0.001687					19.6833	-0.01203					19.6833	-0.004453										19.6833	-0.004453
	19.7	0.002272					19.7	-0.012567					19.7	-0.005031										19.7	-0.005031
	19.7167	0.003147					19.7167	-0.01264					19.7167	-0.005787										19.7167	-0.005787
	19.7333	0.002516					19.7333	-0.011666					19.7333	-0.009391										19.7333	-0.009391
	19.75	0.002303					19.75	-0.009939					19.75	-0.012199										19.75	-0.012199
	19.7667	0.002718					19.7667	-0.009635					19.7667	-0.015426										19.7667	-0.015426
	19.7833	0.00217					19.7833	-0.009038					19.7833	-0.015555										19.7833	-0.015555
	19.8	0.00062					19.8	-0.008483					19.8	-0.014847										19.8	-0.014847
	19.8167	-5.3e-05					19.8167	-0.007797					19.8167	-0.012813										19.8167	-0.012813
	19.8333	0.000865					19.8333	-0.005561					19.8333	-0.012034										19.8333	-0.012034
	19.85	0.001197					19.85	-0.003912					19.85	-0.010796										19.85	-0.010796
	19.8667	0.001822					19.8667	-0.002389					19.8667	-0.010939										19.8667	-0.010939
	19.8833	0.003075					19.8833	-0.000405					19.8833	-0.010454										19.8833	-0.010454
	19.9	0.003996					19.9	0.001831					19.9	-0.010513										19.9	-0.010513
	19.9167	0.003405					19.9167	0.002195					19.9167	-0.009201										19.9167	-0.009201
	19.9333	0.002773					19.9333	0.002182					19.9333	-0.009061										19.9333	-0.009061
	19.95	0.003355					19.95	0.00242					19.95	-0.009758										19.95	-0.009758
	19.9667	0.002848					19.9667	0.002658					19.9667	-0.00832										19.9667	-0.00832
	19.9833	0.001881					19.9833	0.003148					19.9833	-0.006923										19.9833	-0.006923
	20	0.003469					20	0.003178					20	-0.004731										20	-0.004731
	20.0167	0.005133					20.0167	0.002682					20.0167	-0.003536										20.0167	-0.003536
	20.0333	0.005164					20.0333	0.003693					20.0333	-0.001336										20.0333	-0.001336
	20.05	0.00532					20.05	0.004119					20.05	-0.001397										20.05	-0.001397
	20.0667	0.006607					20.0667	0.005004					20.0667	-0.000327										20.0667	-0.000327
	20.0833	0.006051					20.0833	0.006309					20.0833	0.001663										20.0833	0.001663
	20.1	0.005539					20.1	0.006568					20.1	0.002484										20.1	0.002484
	20.1167	0.005218					20.1167	0.006264					20.1167	0.00296										20.1167	0.00296
	20.1333	0.004561					20.1333	0.006546					20.1333	0.00532										20.1333	0.00532
	20.15	0.004659					20.15	0.006451					20.15	0.007973										20.15	0.007973
	20.1667	0.00463					20.1667	0.00556					20.1667	0.008617										20.1667	0.008617
	20.1833	0.003723					20.1833	0.00513					20.1833	0.008967										20.1833	0.008967
	20.2	0.002523					20.2	0.005246					20.2	0.008985										20.2	0.008985
	20.2167	0.001372					20.2167	0.004378					20.2167	0.009476										20.2167	0.009476
	20.2333	-0.000322					20.2333	0.002967					20.2333	0.010134										20.2333	0.010134
	20.25	-0.00097					20.25	0.001764					20.25	0.010792										20.25	0.010792
	20.2667	-0.001995					20.2667	0.000939					20.2667	0.011869										20.2667	0.011869
	20.2833	-0.003145					20.2833	0.000406					20.2833	0.012108										20.2833	0.012108
	20.3	-0.00325					20.3	0.000126					20.3	0.0121										20.3	0.0121
	20.3167	-0.003238					20.3167	-1.1e-05					20.3167	0.011064										20.3167	0.011064
	20.3333	-0.004357					20.3333	-0.000358					20.3333	0.009693										20.3333	0.009693
	20.35	-0.005476					20.35	-0.000495					20.35	0.008113										20.35	0.008113
	20.3667	-0.006553					20.3667	-0.001554					20.3667	0.006616										20.3667	0.006616
	20.3833	-0.007211					20.3833	-0.001691					20.3833	0.006041										20.3833	0.006041
	20.4	-0.007494					20.4	-0.001451					20.4	0.004756										20.4	0.004756
	20.4167	-0.006922					20.4167	-0.003166					20.4167	0.0034										20.4167	0.0034
	20.4333	-0.006894					20.4333	-0.003835					20.4333	0.002462										20.4333	0.002462
	20.45	-0.006782					20.45	-0.003875					20.45	0.001231										20.45	0.001231
	20.4667	-0.006545					20.4667	-0.00379					20.4667	0.000336										20.4667	0.000336
	20.4833	-0.006266					20.4833	-0.003957					20.4833	-0.000267										20.4833	-0.000267
	20.5	-0.006742					20.5	-0.004499					20.5	0.000848										20.5	0.000848
	20.5167	-0.00637					20.5167	-0.0052					20.5167	0.001416										20.5167	0.001416
	20.5333	-0.005873					20.5333	-0.005147					20.5333	0.002361										20.5333	0.002361
	20.55	-0.005124					20.55	-0.004215					20.55	0.00272										20.55	0.00272
	20.5667	-0.003538					20.5667	-0.003157					20.5667	0.002953										20.5667	0.002953
	20.5833	-0.00212					20.5833	-0.001555					20.5833	0.002097										20.5833	0.002097
	20.6	-0.000619					20.6	-3.6e-05					20.6	0.002163										20.6	0.002163
	20.6167	0.000348					20.6167	0.000278					20.6167	0.004594										20.6167	0.004594
	20.6333	0.000895					20.6333	0.000215					20.6333	0.004974										20.6333	0.004974
	20.65	0.000941					20.65	0.000194					20.65	0.005102										20.65	0.005102
	20.6667	0.001447					20.6667	0.000843					20.6667	0.006906										20.6667	0.006906
	20.6833	0.001366					20.6833	0.000697					20.6833	0.008332										20.6833	0.008332
	20.7	0.00095					20.7	0.000299					20.7	0.006283										20.7	0.006283
	20.7167	0.000378					20.7167	-0.000757					20.7167	0.001384										20.7167	0.001384
	20.7333	-0.000571					20.7333	-0.000724					20.7333	0.000252										20.7333	0.000252
	20.75	-0.001981					20.75	0.000564					20.75	-0.000545										20.75	-0.000545
	20.7667	-0.001507					20.7667	0.001434					20.7667	-0.002304										20.7667	-0.002304
	20.7833	-0.000991					20.7833	0.00176					20.7833	-0.003687										20.7833	-0.003687
	20.8	-0.000978					20.8	0.002295					20.8	-0.00574										20.8	-0.00574
	20.8167	-0.000534					20.8167	0.002843					20.8167	-0.009417										20.8167	-0.009417
	20.8333	0.000538					20.8333	0.003349					20.8333	-0.010038										20.8333	-0.010038
	20.85	0.001192					20.85	0.00373					20.85	-0.013338										20.85	-0.013338
	20.8667	0.001343					20.8667	0.002938					20.8667	-0.014419										20.8667	-0.014419
	20.8833	0.000238					20.8833	0.002481					20.8833	-0.014412										20.8833	-0.014412
	20.9	-0.001998					20.9	0.001187					20.9	-0.016457										20.9	-0.016457
	20.9167	-0.00288					20.9167	0.001747					20.9167	-0.017507										20.9167	-0.017507
	20.9333	-0.002464					20.9333	0.001972					20.9333	-0.016003										20.9333	-0.016003
	20.95	-0.000918					20.95	0.004626					20.95	-0.01341										20.95	-0.01341
	20.9667	0.002219					20.9667	0.005228					20.9667	-0.013246										20.9667	-0.013246
	20.9833	0.003263					20.9833	0.004281					20.9833	-0.011365										20.9833	-0.011365
	21	0.006735					21	0.001911					21	-0.010824										21	-0.010824
	21.0167	0.007168					21.0167	0.007337					21.0167	-0.009958										21.0167	-0.009958
	21.0333	-0.003411					21.0333	0.016406					21.0333	-0.001639										21.0333	-0.001639
	21.05	-0.102248					21.05	-0.053362					21.05	0.002242										21.05	0.002242
	21.0667	-0.23303					21.0667	-0.157504					21.0667	-0.160302										21.0667	-0.160302
	21.0833	-0.358871					21.0833	-0.347853					21.0833	-0.557517										21.0833	-0.557517
	21.1	-0.400265					21.1	-0.559219					21.1	-1.17931										21.1	-1.17931
	21.1167	-0.512857					21.1167	-0.785651					21.1167	-1.76665										21.1167	-1.76665
	21.1333	-0.659488					21.1333	-0.988806					21.1333	-2.13347										21.1333	-2.13347
	21.15	-0.779072					21.15	-1.08486					21.15	-2.23434										21.15	-2.23434
	21.1667	-0.837738					21.1667	-1.10945					21.1667	-2.14639										21.1667	-2.14639
	21.1833	-0.847293					21.1833	-1.09208					21.1833	-1.93476										21.1833	-1.93476
	21.2	-0.769637					21.2	-1.0478					21.2	-1.70383										21.2	-1.70383
	21.2167	-0.682915					21.2167	-0.957959					21.2167	-1.47599										21.2167	-1.47599
	21.2333	-0.597492					21.2333	-0.867115					21.2333	-1.2883										21.2333	-1.2883
	21.25	-0.489752					21.25	-0.788244					21.25	-1.11489										21.25	-1.11489
	21.2667	-0.432506					21.2667	-0.731146					21.2667	-0.978194										21.2667	-0.978194
	21.2833	-0.374547					21.2833	-0.651438					21.2833	-0.847571										21.2833	-0.847571
	21.3	-0.303693					21.3	-0.577885					21.3	-0.730512										21.3	-0.730512
	21.3167	-0.275981					21.3167	-0.494119					21.3167	-0.653169										21.3167	-0.653169
	21.3333	-0.241444					21.3333	-0.45917					21.3333	-0.582441										21.3333	-0.582441
	21.35	-0.210968					21.35	-0.425353					21.35	-0.51322										21.35	-0.51322
	21.3667	-0.186856					21.3667	-0.367503					21.3667	-0.449776										21.3667	-0.449776
	21.3833	-0.165214					21.3833	-0.324934					21.3833	-0.383779										21.3833	-0.383779
	21.4	-0.149015					21.4	-0.282701					21.4	-0.325862										21.4	-0.325862
	21.4167	-0.13978					21.4167	-0.240893					21.4167	-0.293248										21.4167	-0.293248
	21.4333	-0.12908					21.4333	-0.195819					21.4333	-0.26076										21.4333	-0.26076
	21.45	-0.111932					21.45	-0.176326					21.45	-0.216256										21.45	-0.216256
	21.4667	-0.101735					21.4667	-0.145697					21.4667	-0.197626										21.4667	-0.197626
	21.4833	-0.090323					21.4833	-0.131354					21.4833	-0.158732										21.4833	-0.158732
	21.5	-0.075645					21.5	-0.119481					21.5	-0.126494										21.5	-0.126494
	21.5167	-0.064496					21.5167	-0.109336					21.5167	-0.124366										21.5167	-0.124366
	21.5333	-0.054938					21.5333	-0.099818					21.5333	-0.113654										21.5333	-0.113654
	21.55	-0.04584					21.55	-0.088249					21.55	-0.101895										21.55	-0.101895
	21.5667	-0.039882					21.5667	-0.077726					21.5667	-0.090639										21.5667	-0.090639
	21.5833	-0.035893					21.5833	-0.067665					21.5833	-0.082021										21.5833	-0.082021
	21.6	-0.030312					21.6	-0.057435					21.6	-0.075622										21.6	-0.075622
	21.6167	-0.026079					21.6167	-0.048602					21.6167	-0.069093										21.6167	-0.069093
	21.6333	-0.023019					21.6333	-0.04228					21.6333	-0.065913										21.6333	-0.065913
	21.65	-0.020796					21.65	-0.037299					21.65	-0.062399										21.65	-0.062399
	21.6667	-0.017401					21.6667	-0.032945					21.6667	-0.055284										21.6667	-0.055284
	21.6833	-0.013462					21.6833	-0.028718					21.6833	-0.049676										21.6833	-0.049676
	21.7	-0.008727					21.7	-0.025871					21.7	-0.045324										21.7	-0.045324
	21.7167	-0.0045					21.7167	-0.022625					21.7167	-0.041964										21.7167	-0.041964
	21.7333	-0.001194					21.7333	-0.018666					21.7333	-0.039106										21.7333	-0.039106
	21.75	0.001191					21.75	-0.014792					21.75	-0.03876										21.75	-0.03876
	21.7667	0.002905					21.7667	-0.01121					21.7667	-0.029914										21.7667	-0.029914
	21.7833	0.004662					21.7833	-0.00855					21.7833	-0.017887										21.7833	-0.017887
	21.8	0.005581					21.8	-0.007104					21.8	-0.01662										21.8	-0.01662
	21.8167	0.004823					21.8167	-0.005763					21.8167	-0.018555										21.8167	-0.018555
	21.8333	0.003729					21.8333	-0.004591					21.8333	-0.019777										21.8333	-0.019777
	21.85	0.003766					21.85	-0.002623					21.85	-0.024432										21.85	-0.024432
	21.8667	0.004808					21.8667	-0.000697					21.8667	-0.026325										21.8667	-0.026325
	21.8833	0.00472					21.8833	0.000518					21.8833	-0.025244										21.8833	-0.025244
	21.9	0.003752					21.9	0.00123					21.9	-0.028015										21.9	-0.028015
	21.9167	0.004124					21.9167	0.002251					21.9167	-0.031216										21.9167	-0.031216
	21.9333	0.004705					21.9333	0.003146					21.9333	-0.03115										21.9333	-0.03115
	21.95	0.004868					21.95	0.003497					21.95	-0.02941										21.95	-0.02941
	21.9667	0.005701					21.9667	0.003638					21.9667	-0.027167										21.9667	-0.027167
	21.9833	0.005403					21.9833	0.003654					21.9833	-0.024296										21.9833	-0.024296
	22	0.00544					22	0.003293					22	-0.023644										22	-0.023644
	22.0167	0.005772					22.0167	0.002065					22.0167	-0.021863										22.0167	-0.021863
	22.0333	0.005728					22.0333	0.001757					22.0333	-0.015811										22.0333	-0.015811
	22.05	0.005308					22.05	0.001701					22.05	-0.010428										22.05	-0.010428
	22.0667	0.004929					22.0667	0.001686					22.0667	-0.001026										22.0667	-0.001026
	22.0833	0.003252					22.0833	0.001253					22.0833	0.007831										22.0833	0.007831
	22.1	0.002371					22.1	0.00061					22.1	0.01493										22.1	0.01493
	22.1167	0.001912					22.1167	1.8e-05					22.1167	0.021157										22.1167	0.021157
	22.1333	0.000951					22.1333	9.4e-05					22.1333	0.026465										22.1333	0.026465
	22.15	0.001205					22.15	0.000213					22.15	0.030223										22.15	0.030223
	22.1667	0.000286					22.1667	0.000206					22.1667	0.037834										22.1667	0.037834
	22.1833	-0.000424					22.1833	-0.000388					22.1833	0.043769										22.1833	0.043769
	22.2	-0.000631					22.2	-0.001191					22.2	0.04803										22.2	0.04803
	22.2167	-0.001212					22.2167	-0.001527					22.2167	0.050088										22.2167	0.050088
	22.2333	-0.000452					22.2333	-0.001782					22.2333	0.048799										22.2333	0.048799
	22.25	0.000223					22.25	-0.002665					22.25	0.045248										22.25	0.045248
	22.2667	-0.000441					22.2667	-0.004427					22.2667	0.027505										22.2667	0.027505
	22.2833	-0.000519					22.2833	-0.005059					22.2833	0.009468										22.2833	0.009468
	22.3	-0.00135					22.3	-0.004519					22.3	0.00349										22.3	0.00349
	22.3167	-0.002472					22.3167	-0.005901					22.3167	0.002183										22.3167	0.002183
	22.3333	-0.002589					22.3333	-0.006908					22.3333	0.001591										22.3333	0.001591
	22.35	-0.002371					22.35	-0.007204					22.35	0.00058										22.35	0.00058
	22.3667	-0.002488					22.3667	-0.007207					22.3667	-0.001645										22.3667	-0.001645
	22.3833	-0.001851					22.3833	-0.007419					22.3833	-0.001441										22.3833	-0.001441
	22.4	-0.001633					22.4	-0.006877					22.4	0.000605										22.4	0.000605
	22.4167	-0.001077					22.4167	-0.005828					22.4167	0.002055										22.4167	0.002055
	22.4333	-0.001148					22.4333	-0.005408					22.4333	0.001667										22.4333	0.001667
	22.45	-0.002057					22.45	-0.005575					22.45	0.001531										22.45	0.001531
	22.4667	-0.001835					22.4667	-0.006622					22.4667	0.001436										22.4667	0.001436
	22.4833	-0.002032					22.4833	-0.007291					22.4833	0.0013										22.4833	0.0013
	22.5	-0.001349					22.5	-0.007667					22.5	0.001875										22.5	0.001875
	22.5167	-0.000493					22.5167	-0.008826					22.5167	0.002029										22.5167	0.002029
	22.5333	-0.001478					22.5333	-0.007223					22.5333	0.003696										22.5333	0.003696
	22.55	-0.001124					22.55	-0.006332					22.55	0.0062										22.55	0.0062
	22.5667	-0.000895					22.5667	-0.00498					22.5667	0.008663										22.5667	0.008663
	22.5833	-0.001713					22.5833	-0.004131					22.5833	0.010874										22.5833	0.010874
	22.6	-0.001232					22.6	-0.003114					22.6	0.011746										22.6	0.011746
	22.6167	-0.002207					22.6167	-0.003034					22.6167	0.012993										22.6167	0.012993
	22.6333	-0.002971					22.6333	-0.00241					22.6333	0.012321										22.6333	0.012321
	22.65	-0.002269					22.65	-0.000781					22.65	0.008718										22.65	0.008718
	22.6667	-0.001945					22.6667	0.001182					22.6667	0.006832										22.6667	0.006832
	22.6833	-0.001662					22.6833	0.002057					22.6833	0.005281										22.6833	0.005281
	22.7	-0.000123					22.7	0.002723					22.7	0.004901										22.7	0.004901
	22.7167	-7.4e-05					22.7167	0.003767					22.7167	0.006144										22.7167	0.006144
	22.7333	0.000897					22.7333	0.003638					22.7333	0.006261										22.7333	0.006261
	22.75	0.00212					22.75	0.003552					22.75	0.00349										22.75	0.00349
	22.7667	0.003008					22.7667	0.003884					22.7667	0.00164										22.7667	0.00164
	22.7833	0.004565					22.7833	0.004551					22.7833	0.005442										22.7833	0.005442
	22.8	0.004364					22.8	0.004715					22.8	0.00602										22.8	0.00602
	22.8167	0.004187					22.8167	0.004519					22.8167	0.003426										22.8167	0.003426
	22.8333	0.004222					22.8333	0.004658					22.8333	0.001883										22.8333	0.001883
	22.85	0.004214					22.85	0.0053					22.85	0.004359										22.85	0.004359
	22.8667	0.005044					22.8667	0.005565					22.8667	0.007087										22.8667	0.007087
	22.8833	0.00512					22.8833	0.005203					22.8833	0.011154										22.8833	0.011154
	22.9	0.004401					22.9	0.005133					22.9	0.013673										22.9	0.013673
	22.9167	0.004335					22.9167	0.005592					22.9167	0.014331										22.9167	0.014331
	22.9333	0.003603					22.9333	0.006513					22.9333	0.014865										22.9333	0.014865
	22.95	0.005508					22.95	0.007644					22.95	0.016991										22.95	0.016991
	22.9667	0.006115					22.9667	0.007854					22.9667	0.015097										22.9667	0.015097
	22.9833	0.005591					22.9833	0.007059					22.9833	0.0127										22.9833	0.0127
	23	0.00444					23	0.006557					23	0.012523										23	0.012523
	23.0167	0.002684					23.0167	0.00705					23.0167	0.011111										23.0167	0.011111
	23.0333	0.000763					23.0333	0.007503					23.0333	0.008986										23.0333	0.008986
	23.05	0.00039					23.05	0.006868					23.05	0.008828										23.05	0.008828
	23.0667	-0.001029					23.0667	0.007447					23.0667	0.008419										23.0667	0.008419
	23.0833	-0.000605					23.0833	0.006728					23.0833	0.004117										23.0833	0.004117
	23.1	-0.000224					23.1	0.006596					23.1	0.001322										23.1	0.001322
	23.1167	-0.000914					23.1167	0.006661					23.1167	-0.00147										23.1167	-0.00147
	23.1333	-0.000179					23.1333	0.006311					23.1333	-0.004186										23.1333	-0.004186
	23.15	1.2e-05					23.15	0.006338					23.15	-0.004222										23.15	-0.004222
	23.1667	0.000664					23.1667	0.006449					23.1667	-0.009995										23.1667	-0.009995
	23.1833	0.000646					23.1833	0.00614					23.1833	-0.022424										23.1833	-0.022424
	23.2	-0.000545					23.2	0.005581					23.2	-0.039375										23.2	-0.039375
	23.2167	-0.000594					23.2167	0.005297					23.2167	-0.050183										23.2167	-0.050183
	23.2333	-0.00127					23.2333	0.004053					23.2333	-0.052214										23.2333	-0.052214
	23.25	-0.002114					23.25	0.00285					23.25	-0.052276										23.25	-0.052276
	23.2667	-0.002288					23.2667	0.001481					23.2667	-0.054767										23.2667	-0.054767
	23.2833	-0.003801					23.2833	0.000153					23.2833	-0.048256										23.2833	-0.048256
	23.3	-0.003096					23.3	-0.000882					23.3	-0.030064										23.3	-0.030064
	23.3167	-0.001756					23.3167	-0.001275					23.3167	-0.019852										23.3167	-0.019852
	23.3333	-0.001045					23.3333	-0.002211					23.3333	-0.009614										23.3333	-0.009614
	23.35	0.000756					23.35	-0.003648					23.35	-0.002475										23.35	-0.002475
	23.3667	0.000798					23.3667	-0.005924					23.3667	0.00366										23.3667	0.00366
	23.3833	-0.0005					23.3833	-0.006775					23.3833	0.007073										23.3833	0.007073
	23.4	-0.002091					23.4	-0.007669					23.4	0.008393										23.4	0.008393
	23.4167	-0.002173					23.4167	-0.009018					23.4167	0.01076										23.4167	0.01076
	23.4333	-0.004096					23.4333	-0.012209					23.4333	0.014872										23.4333	0.014872
	23.45	-0.00334					23.45	-0.014144					23.45	0.018062										23.45	0.018062
	23.4667	0.000305					23.4667	-0.014656					23.4667	0.016564										23.4667	0.016564
	23.4833	0.006755					23.4833	-0.016381					23.4833	0.015944										23.4833	0.015944
	23.5	0.009855					23.5	-0.019656					23.5	0.01478										23.5	0.01478
	23.5167	0.0135					23.5167	-0.021799					23.5167	0.01594										23.5167	0.01594
	23.5333	-0.009692					23.5333	-0.006022					23.5333	0.015246										23.5333	0.015246
	23.55	-0.084131					23.55	-0.04212					23.55	-0.022293										23.55	-0.022293
	23.5667	-0.218734					23.5667	-0.118579					23.5667	-0.188994										23.5667	-0.188994
	23.5833	-0.332361					23.5833	-0.262487					23.5833	-0.604307										23.5833	-0.604307
	23.6	-0.405209					23.6	-0.42825					23.6	-1.18496										23.6	-1.18496
	23.6167	-0.484841					23.6167	-0.609335					23.6167	-1.74644										23.6167	-1.74644
	23.6333	-0.592817					23.6333	-0.792263					23.6333	-2.04341										23.6333	-2.04341
	23.65	-0.717709					23.65	-0.899619					23.65	-2.11856										23.65	-2.11856
	23.6667	-0.806049					23.6667	-0.93492					23.6667	-2.02541										23.6667	-2.02541
	23.6833	-0.798637					23.6833	-0.929526					23.6833	-1.81314										23.6833	-1.81314
	23.7	-0.762462					23.7	-0.883017					23.7	-1.6046										23.7	-1.6046
	23.7167	-0.639749					23.7167	-0.841531					23.7167	-1.36368										23.7167	-1.36368
	23.7333	-0.555512					23.7333	-0.781079					23.7333	-1.177										23.7333	-1.177
	23.75	-0.486934					23.75	-0.690817					23.75	-1.02708										23.75	-1.02708
	23.7667	-0.426813					23.7667	-0.632793					23.7667	-0.877405										23.7667	-0.877405
	23.7833	-0.379504					23.7833	-0.572843					23.7833	-0.755868										23.7833	-0.755868
	23.8	-0.320053					23.8	-0.519634					23.8	-0.664392										23.8	-0.664392
	23.8167	-0.2784					23.8167	-0.457506					23.8167	-0.557992										23.8167	-0.557992
	23.8333	-0.233314					23.8333	-0.410827					23.8333	-0.48317										23.8333	-0.48317
	23.85	-0.199449					23.85	-0.347987					23.85	-0.425011										23.85	-0.425011
	23.8667	-0.172534					23.8667	-0.310771					23.8667	-0.383097										23.8667	-0.383097
	23.8833	-0.152988					23.8833	-0.272466					23.8833	-0.347421										23.8833	-0.347421
	23.9	-0.135996					23.9	-0.240734					23.9	-0.297887										23.9	-0.297887
	23.9167	-0.12307					23.9167	-0.208247					23.9167	-0.247568										23.9167	-0.247568
	23.9333	-0.110019					23.9333	-0.182836					23.9333	-0.222879										23.9333	-0.222879
	23.95	-0.098642					23.95	-0.150517					23.95	-0.201456										23.95	-0.201456
	23.9667	-0.089234					23.9667	-0.134443					23.9667	-0.184597										23.9667	-0.184597
	23.9833	-0.078611					23.9833	-0.120923					23.9833	-0.158778										23.9833	-0.158778
	24	-0.066398					24	-0.107528					24	-0.139742										24	-0.139742
	24.0167	-0.057875					24.0167	-0.099366					24.0167	-0.116014										24.0167	-0.116014
	24.0333	-0.048851					24.0333	-0.092166					24.0333	-0.094636										24.0333	-0.094636
	24.05	-0.043176					24.05	-0.085092					24.05	-0.082637										24.05	-0.082637
	24.0667	-0.038506					24.0667	-0.078563					24.0667	-0.072564										24.0667	-0.072564
	24.0833	-0.032538					24.0833	-0.073624					24.0833	-0.065044										24.0833	-0.065044
	24.1	-0.02657					24.1	-0.066341					24.1	-0.058321										24.1	-0.058321
	24.1167	-0.022158					24.1167	-0.060229					24.1167	-0.050368										24.1167	-0.050368
	24.1333	-0.017957					24.1333	-0.055918					24.1333	-0.042126										24.1333	-0.042126
	24.15	-0.013547					24.15	-0.052025					24.15	-0.035768										24.15	-0.035768
	24.1667	-0.009765					24.1667	-0.046876					24.1667	-0.029033										24.1667	-0.029033
	24.1833	-0.0077					24.1833	-0.042104					24.1833	-0.020834										24.1833	-0.020834
	24.2	-0.006346					24.2	-0.038546					24.2	-0.002543										24.2	-0.002543
	24.2167	-0.004917					24.2167	-0.035238					24.2167	0.006061										24.2167	0.006061
	24.2333	-0.004327					24.2333	-0.030884					24.2333	0.009932										24.2333	0.009932
	24.25	-0.003193					24.25	-0.027911					24.25	0.00815										24.25	0.00815
	24.2667	-0.001933					24.2667	-0.027451					24.2667	0.007876										24.2667	0.007876
	24.2833	-0.001427					24.2833	-0.026864					24.2833	0.00802										24.2833	0.00802
	24.3	-0.001549					24.3	-0.024603					24.3	0.006197										24.3	0.006197
	24.3167	-0.002434					24.3167	-0.022006					24.3167	0.005921										24.3167	0.005921
	24.3333	-0.002819					24.3333	-0.020121					24.3333	0.006356										24.3333	0.006356
	24.35	-0.000566					24.35	-0.018111					24.35	0.007419										24.35	0.007419
	24.3667	0.000975					24.3667	-0.015932					24.3667	0.007519										24.3667	0.007519
	24.3833	0.001303					24.3833	-0.015094					24.3833	0.007033										24.3833	0.007033
	24.4	0.002509					24.4	-0.01346					24.4	0.006798										24.4	0.006798
	24.4167	0.002657					24.4167	-0.012286					24.4167	0.005233										24.4167	0.005233
	24.4333	0.002385					24.4333	-0.011446					24.4333	0.005345										24.4333	0.005345
	24.45	0.001275					24.45	-0.011696					24.45	0.005205										24.45	0.005205
	24.4667	0.000375					24.4667	-0.010437					24.4667	0.005066										24.4667	0.005066
	24.4833	0.000229					24.4833	-0.009179					24.4833	0.004842										24.4833	0.004842
	24.5	-8.5e-05					24.5	-0.008842					24.5	0.004159										24.5	0.004159
	24.5167	-0.000538					24.5167	-0.008547					24.5167	0.00358										24.5167	0.00358
	24.5333	-0.000615					24.5333	-0.008041					24.5333	0.002838										24.5333	0.002838
	24.55	0.000145					24.55	-0.006489					24.55	0.001886										24.55	0.001886
	24.5667	0.00057					24.5667	-0.004853					24.5667	0.00219										24.5667	0.00219
	24.5833	0.000743					24.5833	-0.003134					24.5833	0.001699										24.5833	0.001699
	24.6	0.001043					24.6	-0.000996					24.6	0.001543										24.6	0.001543
	24.6167	0.001203					24.6167	0.000306					24.6167	0.000956										24.6167	0.000956
	24.6333	0.001193					24.6333	0.000979					24.6333	0.00071										24.6333	0.00071
	24.65	0.001141					24.65	0.001402					24.65	0.000296										24.65	0.000296
	24.6667	0.000545					24.6667	0.002117					24.6667	0.000887										24.6667	0.000887
	24.6833	0.0002					24.6833	0.003168					24.6833	0.001687										24.6833	0.001687
	24.7	0.000777					24.7	0.004176					24.7	0.001859										24.7	0.001859
	24.7167	0.00184					24.7167	0.005479					24.7167	0.003281										24.7167	0.003281
	24.7333	0.002691					24.7333	0.006949					24.7333	0.004082										24.7333	0.004082
	24.75	0.002831					24.75	0.007749					24.75	0.003628										24.75	0.003628
	24.7667	0.003263					24.7667	0.007795					24.7667	0.00334										24.7667	0.00334
	24.7833	0.004072					24.7833	0.007758					24.7833	0.004057										24.7833	0.004057
	24.8	0.005133					24.8	0.008516					24.8	0.005361										24.8	0.005361
	24.8167	0.004416					24.8167	0.009526					24.8167	0.006242										24.8167	0.006242
	24.8333	0.002481					24.8333	0.01016					24.8333	0.006797										24.8333	0.006797
	24.85	0.001886					24.85	0.009872					24.85	0.007644										24.85	0.007644
	24.8667	0.000119					24.8667	0.009961					24.8667	0.008784										24.8667	0.008784
	24.8833	-0.001774					24.8833	0.010008					24.8833	0.010971										24.8833	0.010971
	24.9	-0.002201					24.9	0.009972					24.9	0.012237										24.9	0.012237
	24.9167	-0.002653					24.9167	0.009557					24.9167	0.011443										24.9167	0.011443
	24.9333	-0.003571					24.9333	0.007929					24.9333	0.009316										24.9333	0.009316
	24.95	-0.003693					24.95	0.006468					24.95	0.008068										24.95	0.008068
	24.9667	-0.003648					24.9667	0.005593					24.9667	0.007908										24.9667	0.007908
	24.9833	-0.002682					24.9833	0.004886					24.9833	0.007037										24.9833	0.007037
	25	-0.002343					25	0.004472					25	0.004491										25	0.004491
	25.0167	-0.001741					25.0167	0.002836					25.0167	0.002171										25.0167	0.002171
	25.0333	-0.001983					25.0333	0.00166					25.0333	-6.2e-05										25.0333	-6.2e-05
	25.05	-0.003899					25.05	0.000651					25.05	-0.000662										25.05	-0.000662
	25.0667	-0.005815					25.0667	-0.001446					25.0667	-0.00168										25.0667	-0.00168
	25.0833	-0.006434					25.0833	-0.002664					25.0833	-0.002406										25.0833	-0.002406
	25.1	-0.006717					25.1	-0.003338					25.1	-0.002336										25.1	-0.002336
	25.1167	-0.006529					25.1167	-0.005702					25.1167	-0.003025										25.1167	-0.003025
	25.1333	-0.00731					25.1333	-0.006437					25.1333	-0.004553										25.1333	-0.004553
	25.15	-0.006919					25.15	-0.007758					25.15	-0.006876										25.15	-0.006876
	25.1667	-0.00502					25.1667	-0.009079					25.1667	-0.010162										25.1667	-0.010162
	25.1833	-0.00329					25.1833	-0.009856					25.1833	-0.012443										25.1833	-0.012443
	25.2	-0.001768					25.2	-0.010465					25.2	-0.013426										25.2	-0.013426
	25.2167	-0.001236					25.2167	-0.010803					25.2167	-0.014975										25.2167	-0.014975
	25.2333	-0.000836					25.2333	-0.01081					25.2333	-0.015609										25.2333	-0.015609
	25.25	-0.001021					25.25	-0.010189					25.25	-0.015237										25.25	-0.015237
	25.2667	-0.000914					25.2667	-0.008438					25.2667	-0.015493										25.2667	-0.015493
	25.2833	-0.000807					25.2833	-0.007734					25.2833	-0.015331										25.2833	-0.015331
	25.3	-0.000323					25.3	-0.00749					25.3	-0.015922										25.3	-0.015922
	25.3167	-0.000277					25.3167	-0.008773					25.3167	-0.016117										25.3167	-0.016117
	25.3333	-0.000487					25.3333	-0.008806					25.3333	-0.018913										25.3333	-0.018913
	25.35	-0.001451					25.35	-0.008503					25.35	-0.019239										25.35	-0.019239
	25.3667	-0.001661					25.3667	-0.008284					25.3667	-0.014247										25.3667	-0.014247
	25.3833	-0.000657					25.3833	-0.007395					25.3833	-0.009214										25.3833	-0.009214
	25.4	-3e-05					25.4	-0.007301					25.4	-0.006483										25.4	-0.006483
	25.4167	-0.000252					25.4167	-0.006844					25.4167	-0.004509										25.4167	-0.004509
	25.4333	-0.001022					25.4333	-0.006221					25.4333	0.000521										25.4333	0.000521
	25.45	-0.001079					25.45	-0.003631					25.45	0.004462										25.45	0.004462
	25.4667	-0.000635					25.4667	-0.001543					25.4667	0.007356										25.4667	0.007356
	25.4833	0.000103					25.4833	-0.000209					25.4833	0.010627										25.4833	0.010627
	25.5	4.5e-05					25.5	0.000288					25.5	0.010507										25.5	0.010507
	25.5167	-1.6e-05					25.5167	7.2e-05					25.5167	0.010409										25.5167	0.010409
	25.5333	-0.000497					25.5333	0.000778					25.5333	0.012746										25.5333	0.012746
	25.55	-0.000853					25.55	0.001233					25.55	0.015417										25.55	0.015417
	25.5667	-0.001501					25.5667	0.001981					25.5667	0.017335										25.5667	0.017335
	25.5833	-0.001857					25.5833	0.00298					25.5833	0.017369										25.5833	0.017369
	25.6	-0.002003					25.6	0.003016					25.6	0.018031										25.6	0.018031
	25.6167	-0.001935					25.6167	0.002896					25.6167	0.018812										25.6167	0.018812
	25.6333	-0.002242					25.6333	0.004832					25.6333	0.018598										25.6333	0.018598
	25.65	-0.001461					25.65	0.006726					25.65	0.016877										25.65	0.016877
	25.6667	-0.000345					25.6667	0.007071					25.6667	0.014025										25.6667	0.014025
	25.6833	0.001022					25.6833	0.008253					25.6833	0.013393										25.6833	0.013393
	25.7	0.001762					25.7	0.00889					25.7	0.01343										25.7	0.01343
	25.7167	0.001804					25.7167	0.008755					25.7167	0.011863										25.7167	0.011863
	25.7333	0.002143					25.7333	0.007787					25.7333	0.008797										25.7333	0.008797
	25.75	0.002691					25.75	0.007532					25.75	0.00439										25.75	0.00439
	25.7667	0.003784					25.7667	0.006942					25.7667	0.000319										25.7667	0.000319
	25.7833	0.004961					25.7833	0.006728					25.7833	-0.002371										25.7833	-0.002371
	25.8	0.005425					25.8	0.005845					25.8	-0.003134										25.8	-0.003134
	25.8167	0.004615					25.8167	0.005322					25.8167	-0.005188										25.8167	-0.005188
	25.8333	0.003602					25.8333	0.005519					25.8333	-0.006652										25.8333	-0.006652
	25.85	0.00351					25.85	0.00626					25.85	-0.009833										25.85	-0.009833
	25.8667	0.003878					25.8667	0.006415					25.8667	-0.01561										25.8667	-0.01561
	25.8833	0.005419					25.8833	0.005482					25.8833	-0.026328										25.8833	-0.026328
	25.9	0.006792					25.9	0.003376					25.9	-0.035873										25.9	-0.035873
	25.9167	0.007229					25.9167	0.002468					25.9167	-0.036648										25.9167	-0.036648
	25.9333	0.006209					25.9333	0.002824					25.9333	-0.026136										25.9333	-0.026136
	25.95	0.005022					25.95	0.002301					25.95	0.006148										25.95	0.006148
	25.9667	0.005006					25.9667	0.001987					25.9667	0.01151										25.9667	0.01151
	25.9833	0.003023					25.9833	0.000752					25.9833	0.004019										25.9833	0.004019
	26	-0.006077					26	-0.000735					26	-0.004644										26	-0.004644
	26.0167	-0.001753					26.0167	0.000649					26.0167	-0.007053										26.0167	-0.007053
	26.0333	-0.019067					26.0333	-0.005455					26.0333	0.006628										26.0333	0.006628
	26.05	-0.075108					26.05	-0.0564					26.05	-0.002677										26.05	-0.002677
	26.0667	-0.192486					26.0667	-0.130079					26.0667	-0.150397										26.0667	-0.150397
	26.0833	-0.281855					26.0833	-0.247719					26.0833	-0.513946										26.0833	-0.513946
	26.1	-0.36063					26.1	-0.350748					26.1	-1.05234										26.1	-1.05234
	26.1167	-0.445452					26.1167	-0.520788					26.1167	-1.58823										26.1167	-1.58823
	26.1333	-0.539225					26.1333	-0.651884					26.1333	-1.87816										26.1333	-1.87816
	26.15	-0.672732					26.15	-0.744714					26.15	-1.97994										26.15	-1.97994
	26.1667	-0.758132					26.1667	-0.787972					26.1667	-1.91747										26.1667	-1.91747
	26.1833	-0.759544					26.1833	-0.778141					26.1833	-1.7865										26.1833	-1.7865
	26.2	-0.693759					26.2	-0.742101					26.2	-1.6011										26.2	-1.6011
	26.2167	-0.617148					26.2167	-0.69876					26.2167	-1.38473										26.2167	-1.38473
	26.2333	-0.570257					26.2333	-0.646873					26.2333	-1.204										26.2333	-1.204
	26.25	-0.469188					26.25	-0.583221					26.25	-1.03839										26.25	-1.03839
	26.2667	-0.397259					26.2667	-0.539121					26.2667	-0.904846										26.2667	-0.904846
	26.2833	-0.3502					26.2833	-0.496697					26.2833	-0.80082										26.2833	-0.80082
	26.3	-0.296735					26.3	-0.463525					26.3	-0.707848										26.3	-0.707848
	26.3167	-0.248273					26.3167	-0.403168					26.3167	-0.613797										26.3167	-0.613797
	26.3333	-0.215002					26.3333	-0.360728					26.3333	-0.536678										26.3333	-0.536678
	26.35	-0.19069					26.35	-0.297144					26.35	-0.489871										26.35	-0.489871
	26.3667	-0.169854					26.3667	-0.271702					26.3667	-0.435612										26.3667	-0.435612
	26.3833	-0.152325					26.3833	-0.241905					26.3833	-0.382944										26.3833	-0.382944
	26.4	-0.138146					26.4	-0.21236					26.4	-0.320102										26.4	-0.320102
	26.4167	-0.127255					26.4167	-0.197166					26.4167	-0.281939										26.4167	-0.281939
	26.4333	-0.116441					26.4333	-0.162711					26.4333	-0.252411										26.4333	-0.252411
	26.45	-0.107176					26.45	-0.141863					26.45	-0.235442										26.45	-0.235442
	26.4667	-0.098832					26.4667	-0.116242					26.4667	-0.218767										26.4667	-0.218767
	26.4833	-0.087558					26.4833	-0.103097					26.4833	-0.184801										26.4833	-0.184801
	26.5	-0.077665					26.5	-0.091627					26.5	-0.15971										26.5	-0.15971
	26.5167	-0.069136					26.5167	-0.083251					26.5167	-0.133415										26.5167	-0.133415
	26.5333	-0.061187					26.5333	-0.077133					26.5333	-0.122754										26.5333	-0.122754
	26.55	-0.054075					26.55	-0.073695					26.55	-0.083748										26.55	-0.083748
	26.5667	-0.047926					26.5667	-0.069755					26.5667	-0.074887										26.5667	-0.074887
	26.5833	-0.042992					26.5833	-0.065103					26.5833	-0.066403										26.5833	-0.066403
	26.6	-0.039481					26.6	-0.060618					26.6	-0.06353										26.6	-0.06353
	26.6167	-0.035577					26.6167	-0.055587					26.6167	-0.056989										26.6167	-0.056989
	26.6333	-0.032338					26.6333	-0.052063					26.6333	-0.049723										26.6333	-0.049723
	26.65	-0.028554					26.65	-0.048456					26.65	-0.043713										26.65	-0.043713
	26.6667	-0.024268					26.6667	-0.045141					26.6667	-0.038707										26.6667	-0.038707
	26.6833	-0.020358					26.6833	-0.041198					26.6833	-0.033199										26.6833	-0.033199
	26.7	-0.016575					26.7	-0.037716					26.7	-0.026854										26.7	-0.026854
	26.7167	-0.013112					26.7167	-0.034948					26.7167	-0.022508										26.7167	-0.022508
	26.7333	-0.009225					26.7333	-0.032054					26.7333	-0.017562										26.7333	-0.017562
	26.75	-0.005212					26.75	-0.02983					26.75	-0.012449										26.75	-0.012449
	26.7667	-0.0012					26.7667	-0.026225					26.7667	-0.006498										26.7667	-0.006498
	26.7833	0.002603					26.7833	-0.022494					26.7833	-0.00172										26.7833	-0.00172
	26.8	0.005108					26.8	-0.020186					26.8	0.001174										26.8	0.001174
	26.8167	0.008087					26.8167	-0.018972					26.8167	0.00141										26.8167	0.00141
	26.8333	0.011153					26.8333	-0.018932					26.8333	0.001491										26.8333	0.001491
	26.85	0.014345					26.85	-0.018474					26.85	0.001321										26.85	0.001321
	26.8667	0.016951					26.8667	-0.017262					26.8667	0.001486										26.8667	0.001486
	26.8833	0.019055					26.8833	-0.016594					26.8833	0.001567										26.8833	0.001567
	26.9	0.021368					26.9	-0.015758					26.9	0.00148										26.9	0.00148
	26.9167	0.02365					26.9167	-0.015141					26.9167	0.001923										26.9167	0.001923
	26.9333	0.026313					26.9333	-0.014275					26.9333	0.001702										26.9333	0.001702
	26.95	0.027887					26.95	-0.013409					26.95	0.001146										26.95	0.001146
	26.9667	0.029419					26.9667	-0.011413					26.9667	0.000842										26.9667	0.000842
	26.9833	0.030114					26.9833	-0.010631					26.9833	-0.000384										26.9833	-0.000384
	27	0.028799					27	-0.010435					27	-0.000103										27	-0.000103
	27.0167	0.028415					27.0167	-0.010879					27.0167	-0.001662										27.0167	-0.001662
	27.0333	0.027698					27.0333	-0.010615					27.0333	-0.001049										27.0333	-0.001049
	27.05	0.02581					27.05	-0.010351					27.05	-0.000185										27.05	-0.000185
	27.0667	0.023084					27.0667	-0.009753					27.0667	-7.5e-05										27.0667	-7.5e-05
	27.0833	0.019856					27.0833	-0.009112					27.0833	0.000245										27.0833	0.000245
	27.1	0.018135					27.1	-0.009141					27.1	0.000272										27.1	0.000272
	27.1167	0.016087					27.1167	-0.009228					27.1167	-0.002634										27.1167	-0.002634
	27.1333	0.014293					27.1333	-0.009571					27.1333	-0.002695										27.1333	-0.002695
	27.15	0.012289					27.15	-0.009495					27.15	0.004822										27.15	0.004822
	27.1667	0.009365					27.1667	-0.009126					27.1667	0.023727										27.1667	0.023727
	27.1833	0.007445					27.1833	-0.008841					27.1833	0.01906										27.1833	0.01906
	27.2	0.005232					27.2	-0.008347					27.2	0.013598										27.2	0.013598
	27.2167	0.004113					27.2167	-0.007577					27.2167	0.007406										27.2167	0.007406
	27.2333	0.003457					27.2333	-0.00694					27.2333	0.006689										27.2333	0.006689
	27.25	0.002174					27.25	-0.006387					27.25	0.00568										27.25	0.00568
	27.2667	0.001434					27.2667	-0.006044					27.2667	0.007475										27.2667	0.007475
	27.2833	-0.000352					27.2833	-0.006495					27.2833	0.006926										27.2833	0.006926
	27.3	-0.00084					27.3	-0.006738					27.3	0.005917										27.3	0.005917
	27.3167	-0.001492					27.3167	-0.006164					27.3167	0.005962										27.3167	0.005962
	27.3333	-0.001095					27.3333	-0.005807					27.3333	0.004395										27.3333	0.004395
	27.35	-0.000656					27.35	-0.005115					27.35	0.003289										27.35	0.003289
	27.3667	-0.000385					27.3667	-0.004884					27.3667	0.002894										27.3667	0.002894
	27.3833	0.000933					27.3833	-0.005533					27.3833	0.001997										27.3833	0.001997
	27.4	0.002041					27.4	-0.005595					27.4	0.002315										27.4	0.002315
	27.4167	0.003194					27.4167	-0.004463					27.4167	0.003281										27.4167	0.003281
	27.4333	0.002254					27.4333	-0.004554					27.4333	0.00398										27.4333	0.00398
	27.45	0.002194					27.45	-0.004645					27.45	0.00426										27.45	0.00426
	27.4667	0.003599					27.4667	-0.004024					27.4667	0.002699										27.4667	0.002699
	27.4833	0.004543					27.4833	-0.004032					27.4833	0.001556										27.4833	0.001556
	27.5	0.005446					27.5	-0.004206					27.5	0.00125										27.5	0.00125
	27.5167	0.005091					27.5167	-0.004524					27.5167	0.001141										27.5167	0.001141
	27.5333	0.0057					27.5333	-0.004598					27.5333	0.000268										27.5333	0.000268
	27.55	0.005596					27.55	-0.004001					27.55	-0.000648										27.55	-0.000648
	27.5667	0.004571					27.5667	-0.004117					27.5667	-0.000266										27.5667	-0.000266
	27.5833	0.004258					27.5833	-0.004274					27.5833	-0.000679										27.5833	-0.000679
	27.6	0.003108					27.6	-0.004138					27.6	-0.001427										27.6	-0.001427
	27.6167	0.003248					27.6167	-0.003469					27.6167	0.000583										27.6167	0.000583
	27.6333	0.003301					27.6333	-0.003224					27.6333	0.001664										27.6333	0.001664
	27.65	0.00126					27.65	-0.003271					27.65	0.002285										27.65	0.002285
	27.6667	-0.001534					27.6667	-0.003067					27.6667	0.002487										27.6667	0.002487
	27.6833	-0.004706					27.6833	-0.00345					27.6833	0.002563										27.6833	0.002563
	27.7	-0.008044					27.7	-0.001948					27.7	0.001342										27.7	0.001342
	27.7167	-0.010897					27.7167	-0.0007					27.7167	3.8e-05										27.7167	3.8e-05
	27.7333	-0.012207					27.7333	0.000295					27.7333	0.000237										27.7333	0.000237
	27.75	-0.012974					27.75	0.001124					27.75	0.000687										27.75	0.000687
	27.7667	-0.011898					27.7667	0.00237					27.7667	0.00277										27.7667	0.00277
	27.7833	-0.012623					27.7833	0.003073					27.7833	0.004058										27.7833	0.004058
	27.8	-0.015524					27.8	0.003692					27.8	0.00522										27.8	0.00522
	27.8167	-0.01564					27.8167	0.004945					27.8167	0.004461										27.8167	0.004461
	27.8333	-0.012959					27.8333	0.00528					27.8333	0.004372										27.8333	0.004372
	27.85	-0.011241					27.85	0.005196					27.85	0.005873										27.85	0.005873
	27.8667	-0.011909					27.8667	0.005322					27.8667	0.008337										27.8667	0.008337
	27.8833	-0.013039					27.8833	0.004987					27.8833	0.010676										27.8833	0.010676
	27.9	-0.013205					27.9	0.004945					27.9	0.012219										27.9	0.012219
	27.9167	-0.009446					27.9167	0.005335					27.9167	0.012595										27.9167	0.012595
	27.9333	-0.005944					27.9333	0.005563					27.9333	0.013054										27.9333	0.013054
	27.95	-0.004033					27.95	0.006043					27.95	0.013303										27.95	0.013303
	27.9667	-0.004132					27.9667	0.006522					27.9667	0.012422										27.9667	0.012422
	27.9833	-0.001174					27.9833	0.006457					27.9833	0.012127										27.9833	0.012127
	28	0.003417					28	0.005472					28	0.013297										28	0.013297
	28.0167	0.00663					28.0167	0.004628					28.0167	0.015339										28.0167	0.015339
	28.0333	0.010682					28.0333	0.00421					28.0333	0.017208										28.0333	0.017208
	28.05	0.013101					28.05	0.003541					28.05	0.018993										28.05	0.018993
	28.0667	0.014264					28.0667	0.002705					28.0667	0.020192										28.0667	0.020192
	28.0833	0.016139					28.0833	0.001282					28.0833	0.019842										28.0833	0.019842
	28.1	0.016381					28.1	0.000446					28.1	0.018863										28.1	0.018863
	28.1167	0.015969					28.1167	0.00017					28.1167	0.017639										28.1167	0.017639
	28.1333	0.016736					28.1333	7e-05					28.1333	0.019494										28.1333	0.019494
	28.15	0.017042					28.15	-0.000449					28.15	0.018754										28.15	0.018754
	28.1667	0.017475					28.1667	-0.000298					28.1667	0.01705										28.1667	0.01705
	28.1833	0.017279					28.1833	0.000355					28.1833	0.01723										28.1833	0.01723
	28.2	0.01545					28.2	0.000464					28.2	0.019797										28.2	0.019797
	28.2167	0.014515					28.2167	0.000254					28.2167	0.021107										28.2167	0.021107
	28.2333	0.012792					28.2333	0.000136					28.2333	0.02296										28.2333	0.02296
	28.25	0.009185					28.25	-6.7e-05					28.25	0.02967										28.25	0.02967
	28.2667	0.005034					28.2667	-0.000144					28.2667	0.034537										28.2667	0.034537
	28.2833	0.001343					28.2833	0.000282					28.2833	-0.000286										28.2833	-0.000286
	28.3	-0.000339					28.3	0.00054					28.3	-0.014636										28.3	-0.014636
	28.3167	-0.001388					28.3167	0.000562					28.3167	-0.027253										28.3167	-0.027253
	28.3333	-0.004237					28.3333	0.000801					28.3333	-0.048739										28.3333	-0.048739
	28.35	-0.005494					28.35	0.00037					28.35	-0.068927										28.35	-0.068927
	28.3667	-0.006458					28.3667	0.000483					28.3667	-0.076889										28.3667	-0.076889
	28.3833	-0.00759					28.3833	0.001183					28.3833	-0.07003										28.3833	-0.07003
	28.4	-0.010061					28.4	0.002468					28.4	-0.061747										28.4	-0.061747
	28.4167	-0.014634					28.4167	0.00226					28.4167	-0.04579										28.4167	-0.04579
	28.4333	-0.019587					28.4333	0.002185					28.4333	-0.033742										28.4333	-0.033742
	28.45	-0.020018					28.45	0.001106					28.45	-0.024876										28.45	-0.024876
	28.4667	-0.019026					28.4667	0.001114					28.4667	-0.015927										28.4667	-0.015927
	28.4833	-0.003255					28.4833	-9.1e-05					28.4833	-0.006182										28.4833	-0.006182
	28.5	0.00632					28.5	-0.002971					28.5	0.000507										28.5	0.000507
	28.5167	0.001021					28.5167	-0.001401					28.5167	0.004822										28.5167	0.004822
	28.5333	-0.116825					28.5333	0.000845					28.5333	0.003174										28.5333	0.003174
	28.55	-0.203647					28.55	-0.046229					28.55	-0.012332										28.55	-0.012332
	28.5667	-0.265934					28.5667	-0.09883					28.5667	-0.111406										28.5667	-0.111406
	28.5833	-0.297825					28.5833	-0.202091					28.5833	-0.421997										28.5833	-0.421997
	28.6	-0.302418					28.6	-0.300872					28.6	-0.943519										28.6	-0.943519
	28.6167	-0.341897					28.6167	-0.416349					28.6167	-1.47										28.6167	-1.47
	28.6333	-0.44883					28.6333	-0.535253					28.6333	-1.81466										28.6333	-1.81466
	28.65	-0.592147					28.65	-0.60312					28.65	-1.93801										28.65	-1.93801
	28.6667	-0.704356					28.6667	-0.62958					28.6667	-1.87688										28.6667	-1.87688
	28.6833	-0.727596					28.6833	-0.644819					28.6833	-1.70573										28.6833	-1.70573
	28.7	-0.681167					28.7	-0.633011					28.7	-1.51942										28.7	-1.51942
	28.7167	-0.612975					28.7167	-0.617971					28.7167	-1.307										28.7167	-1.307
	28.7333	-0.534698					28.7333	-0.556914					28.7333	-1.11556										28.7333	-1.11556
	28.75	-0.479951					28.75	-0.509046					28.75	-0.981011										28.75	-0.981011
	28.7667	-0.384885					28.7667	-0.464359					28.7667	-0.845588										28.7667	-0.845588
	28.7833	-0.313809					28.7833	-0.410796					28.7833	-0.731559										28.7833	-0.731559
	28.8	-0.253033					28.8	-0.382647					28.8	-0.630216										28.8	-0.630216
	28.8167	-0.1944					28.8167	-0.323929					28.8167	-0.56023										28.8167	-0.56023
	28.8333	-0.159092					28.8333	-0.288988					28.8333	-0.493052										28.8333	-0.493052
	28.85	-0.13245					28.85	-0.247599					28.85	-0.434332										28.85	-0.434332
	28.8667	-0.113972					28.8667	-0.219818					28.8667	-0.384739										28.8667	-0.384739
	28.8833	-0.097672					28.8833	-0.190236					28.8833	-0.332424										28.8833	-0.332424
	28.9	-0.083674					28.9	-0.168483					28.9	-0.289614										28.9	-0.289614
	28.9167	-0.069725					28.9167	-0.14568					28.9167	-0.235863										28.9167	-0.235863
	28.9333	-0.059924					28.9333	-0.129405					28.9333	-0.195508										28.9333	-0.195508
	28.95	-0.056362					28.95	-0.117569					28.95	-0.172361										28.95	-0.172361
	28.9667	-0.054139					28.9667	-0.105356					28.9667	-0.157043										28.9667	-0.157043
	28.9833	-0.046306					28.9833	-0.093771					28.9833	-0.146624										28.9833	-0.146624
	29	-0.034831					29	-0.084028					29	-0.128752										29	-0.128752
	29.0167	-0.029139					29.0167	-0.073822					29.0167	-0.109601										29.0167	-0.109601
	29.0333	-0.02278					29.0333	-0.065708					29.0333	-0.096012										29.0333	-0.096012
	29.05	-0.017384					29.05	-0.057888					29.05	-0.081628										29.05	-0.081628
	29.0667	-0.014332					29.0667	-0.052453					29.0667	-0.054474										29.0667	-0.054474
	29.0833	-0.01216					29.0833	-0.045805					29.0833	-0.043187										29.0833	-0.043187
	29.1	-0.009402					29.1	-0.041711					29.1	-0.030226										29.1	-0.030226
	29.1167	-0.006899					29.1167	-0.036486					29.1167	-0.006598										29.1167	-0.006598
	29.1333	-0.005278					29.1333	-0.031344					29.1333	0.017378										29.1333	0.017378
	29.15	-0.003322					29.15	-0.0257					29.15	0.016986										29.15	0.016986
	29.1667	-0.001115					29.1667	-0.021103					29.1667	0.011361										29.1667	0.011361
	29.1833	-0.00075					29.1833	-0.01751					29.1833	0.010048										29.1833	0.010048
	29.2	-0.00026					29.2	-0.013583					29.2	0.013633										29.2	0.013633
	29.2167	0.000521					29.2167	-0.009824					29.2167	0.011987										29.2167	0.011987
	29.2333	0.003141					29.2333	-0.006402					29.2333	0.013665										29.2333	0.013665
	29.25	0.005887					29.25	-0.003398					29.25	0.019446										29.25	0.019446
	29.2667	0.008968					29.2667	-0.001064					29.2667	0.019072										29.2667	0.019072
	29.2833	0.012426					29.2833	0.000307					29.2833	0.019578										29.2833	0.019578
	29.3	0.012744					29.3	0.001972					29.3	0.018158										29.3	0.018158
	29.3167	0.013018					29.3167	0.002962					29.3167	0.016749										29.3167	0.016749
	29.3333	0.01329					29.3333	0.003449					29.3333	0.015613										29.3333	0.015613
	29.35	0.013437					29.35	0.004479					29.35	0.01431										29.35	0.01431
	29.3667	0.014295					29.3667	0.006013					29.3667	0.013593										29.3667	0.013593
	29.3833	0.014902					29.3833	0.007839					29.3833	0.015054										29.3833	0.015054
	29.4	0.01551					29.4	0.008576					29.4	0.015216										29.4	0.015216
	29.4167	0.016325					29.4167	0.00956					29.4167	0.014981										29.4167	0.014981
	29.4333	0.01626					29.4333	0.009787					29.4333	0.013517										29.4333	0.013517
	29.45	0.016824					29.45	0.010265					29.45	0.012179										29.45	0.012179
	29.4667	0.016508					29.4667	0.010701					29.4667	0.010799										29.4667	0.010799
	29.4833	0.01569					29.4833	0.011137					29.4833	0.009629										29.4833	0.009629
	29.5	0.015123					29.5	0.011405					29.5	0.008459										29.5	0.008459
	29.5167	0.013844					29.5167	0.010662					29.5167	0.007191										29.5167	0.007191
	29.5333	0.012188					29.5333	0.007695					29.5333	0.005288										29.5333	0.005288
	29.55	0.011244					29.55	0.005482					29.55	0.003636										29.55	0.003636
	29.5667	0.009839					29.5667	0.004316					29.5667	0.002904										29.5667	0.002904
	29.5833	0.008937					29.5833	0.002898					29.5833	0.001838										29.5833	0.001838
	29.6	0.0077					29.6	0.0019					29.6	0.001149										29.6	0.001149
	29.6167	0.006672					29.6167	0.000473					29.6167	-0.00068										29.6167	-0.00068
	29.6333	0.006314					29.6333	-7.9e-05					29.6333	-0.001467										29.6333	-0.001467
	29.65	0.00537					29.65	-0.00126					29.65	-0.001877										29.65	-0.001877
	29.6667	0.00497					29.6667	-0.002357					29.6667	-0.002664										29.6667	-0.002664
	29.6833	0.004612					29.6833	-0.003119					29.6833	-0.003745										29.6833	-0.003745
	29.7	0.004129					29.7	-0.003672					29.7	-0.006206										29.7	-0.006206
	29.7167	0.003391					29.7167	-0.00457					29.7167	-0.007459										29.7167	-0.007459
	29.7333	0.001229					29.7333	-0.005476					29.7333	-0.009174										29.7333	-0.009174
	29.75	-0.000306					29.75	-0.006716					29.75	-0.011351										29.75	-0.011351
	29.7667	1e-06					29.7667	-0.007412					29.7667	-0.012229										29.7667	-0.012229
	29.7833	-0.000613					29.7833	-0.007438					29.7833	-0.011893										29.7833	-0.011893
	29.8	-0.000976					29.8	-0.00717					29.8	-0.011934										29.8	-0.011934
	29.8167	-0.001807					29.8167	-0.007292					29.8167	-0.011844										29.8167	-0.011844
	29.8333	-0.002518					29.8333	-0.00692					29.8333	-0.011456										29.8333	-0.011456
	29.85	-0.002308					29.85	-0.00571					29.85	-0.010524										29.85	-0.010524
	29.8667	-0.002767					29.8667	-0.005254					29.8667	-0.010095										29.8667	-0.010095
	29.8833	-0.002934					29.8833	-0.005384					29.8833	-0.008577										29.8833	-0.008577
	29.9	-0.002766					29.9	-0.005138					29.9	-0.006389										29.9	-0.006389
	29.9167	-0.00328					29.9167	-0.004277					29.9167	-0.004092										29.9167	-0.004092
	29.9333	-0.002965					29.9333	-0.003677					29.9333	-0.003409										29.9333	-0.003409
	29.95	-0.002943					29.95	-0.002909					29.95	-0.00302										29.95	-0.00302
	29.9667	-0.001874					29.9667	-0.002142					29.9667	-0.002924										29.9667	-0.002924
	29.9833	-0.00114					29.9833	-0.002505					29.9833	-0.003162										29.9833	-0.003162
	30	-0.002375					30	-0.003788					30	-0.00181										30	-0.00181
	30.0167	-0.004126					30.0167	-0.00425					30.0167	0.000138										30.0167	0.000138
	30.0333	-0.00639					30.0333	-0.004639					30.0333	0.001621										30.0333	0.001621
	30.05	-0.007356					30.05	-0.005278					30.05	0.0026										30.05	0.0026
	30.0667	-0.006772					30.0667	-0.005332					30.0667	0.004418										30.0667	0.004418
	30.0833	-0.005478					30.0833	-0.004339					30.0833	0.006193										30.0833	0.006193
	30.1	-0.004936					30.1	-0.004602					30.1	0.007131										30.1	0.007131
	30.1167	-0.005372					30.1167	-0.0058					30.1167	0.008816										30.1167	0.008816
	30.1333	-0.005399					30.1333	-0.006339					30.1333	0.011268										30.1333	0.011268
	30.15	-0.005175					30.15	-0.005035					30.15	0.014599										30.15	0.014599
	30.1667	-0.005034					30.1667	-0.003229					30.1667	0.016967										30.1667	0.016967
	30.1833	-0.004936					30.1833	-0.003642					30.1833	0.019377										30.1833	0.019377
	30.2	-0.004251					30.2	-0.004097					30.2	0.019945										30.2	0.019945
	30.2167	-0.004623					30.2167	-0.003517					30.2167	0.021778										30.2167	0.021778
	30.2333	-0.003201					30.2333	-0.003111					30.2333	0.025732										30.2333	0.025732
	30.25	-0.001947					30.25	-0.003502					30.25	0.027299										30.25	0.027299
	30.2667	-0.001656					30.2667	-0.003473					30.2667	0.027944										30.2667	0.027944
	30.2833	-0.000653					30.2833	-0.003947					30.2833	0.030935										30.2833	0.030935
	30.3	-0.000446					30.3	-0.002537					30.3	0.034888										30.3	0.034888
	30.3167	-3.2e-05					30.3167	-0.000756					30.3167	0.035289										30.3167	0.035289
	30.3333	0.001803					30.3333	0.000644					30.3333	0.030607										30.3333	0.030607
	30.35	0.003764					30.35	0.000579					30.35	0.016296										30.35	0.016296
	30.3667	0.006228					30.3667	0.001099					30.3667	0.006799										30.3667	0.006799
	30.3833	0.007226					30.3833	0.001369					30.3833	0.003038										30.3833	0.003038
	30.4	0.007763					30.4	0.001471					30.4	0.001831										30.4	0.001831
	30.4167	0.008094					30.4167	0.001448					30.4167	0.000647										30.4167	0.000647
	30.4333	0.007256					30.4333	0.001048					30.4333	-0.002791										30.4333	-0.002791
	30.45	0.007506					30.45	0.000983					30.45	-0.006354										30.45	-0.006354
	30.4667	0.007337					30.4667	0.000248					30.4667	-0.009289										30.4667	-0.009289
	30.4833	0.00675					30.4833	0.000434					30.4833	-0.011847										30.4833	-0.011847
	30.5	0.007293					30.5	0.001877					30.5	-0.013652										30.5	-0.013652
	30.5167	0.007297					30.5167	0.00278					30.5167	-0.013369										30.5167	-0.013369
	30.5333	0.006551					30.5333	0.003353					30.5333	-0.013224										30.5333	-0.013224
	30.55	0.006433					30.55	0.003382					30.55	-0.012075										30.55	-0.012075
	30.5667	0.005143					30.5667	0.003285					30.5667	-0.012517										30.5667	-0.012517
	30.5833	0.004732					30.5833	0.00411					30.5833	-0.013712										30.5833	-0.013712
	30.6	0.004363					30.6	0.004767					30.6	-0.014782										30.6	-0.014782
	30.6167	0.003368					30.6167	0.005266					30.6167	-0.010725										30.6167	-0.010725
	30.6333	0.002416					30.6333	0.005605					30.6333	-0.009501										30.6333	-0.009501
	30.65	0.001591					30.65	0.005819					30.65	-0.008193										30.65	-0.008193
	30.6667	0.000974					30.6667	0.006032					30.6667	-0.005838										30.6667	-0.005838
	30.6833	-0.000354					30.6833	0.005953					30.6833	-0.001683										30.6833	-0.001683
	30.7	-0.001264					30.7	0.006083					30.7	0.000504										30.7	0.000504
	30.7167	-0.001548					30.7167	0.005387					30.7167	6.3e-05										30.7167	6.3e-05
	30.7333	-0.002756					30.7333	0.005286					30.7333	0.000635										30.7333	0.000635
	30.75	-0.004132					30.75	0.005269					30.75	0.0015										30.75	0.0015
	30.7667	-0.004042					30.7667	0.005211					30.7667	0.001569										30.7667	0.001569
	30.7833	-0.00458					30.7833	0.004482					30.7833	-0.000287										30.7833	-0.000287
	30.8	-0.003863					30.8	0.004088					30.8	-9.2e-05										30.8	-9.2e-05
	30.8167	-0.00332					30.8167	0.003621					30.8167	0.000776										30.8167	0.000776
	30.8333	-0.004122					30.8333	0.002199					30.8333	-0.000321										30.8333	-0.000321
	30.85	-0.003878					30.85	0.001237					30.85	-0.00301										30.85	-0.00301
	30.8667	-0.003383					30.8667	0.000862					30.8667	-0.003395										30.8667	-0.003395
	30.8833	-0.003725					30.8833	0.000487					30.8833	-0.005664										30.8833	-0.005664
	30.9	-0.004738					30.9	-0.00127					30.9	-0.005882										30.9	-0.005882
	30.9167	-0.005801					30.9167	-0.004066					30.9167	-0.008782										30.9167	-0.008782
	30.9333	-0.006411					30.9333	-0.005432					30.9333	-0.0134										30.9333	-0.0134
	30.95	-0.005848					30.95	-0.007133					30.95	0.002832										30.95	0.002832
	30.9667	-0.004951					30.9667	-0.007327					30.9667	0.015003										30.9667	0.015003
	30.9833	-0.002756					30.9833	-0.008819					30.9833	0.018717										30.9833	0.018717
	31	-0.001817					31	-0.00872					31	0.023226										31	0.023226
	31.0167	-0.004528					31.0167	-0.010039					31.0167	0.023125										31.0167	0.023125
	31.0333	-0.009759					31.0333	-0.012232					31.0333	0.023689										31.0333	0.023689
	31.05	-0.019385					31.05	-0.041053					31.05	0.019773										31.05	0.019773
	31.0667	-0.097843					31.0667	-0.100396					31.0667	-0.053853										31.0667	-0.053853
	31.0833	-0.188233					31.0833	-0.152957					31.0833	-0.326478										31.0833	-0.326478
	31.1	-0.252623					31.1	-0.213053					31.1	-0.809112										31.1	-0.809112
	31.1167	-0.320159					31.1167	-0.299982					31.1167	-1.34903										31.1167	-1.34903
	31.1333	-0.41617					31.1333	-0.409014					31.1333	-1.68447										31.1333	-1.68447
	31.15	-0.517373					31.15	-0.493511					31.15	-1.81865										31.15	-1.81865
	31.1667	-0.588263					31.1667	-0.516755					31.1667	-1.77996										31.1667	-1.77996
	31.1833	-0.628213					31.1833	-0.501732					31.1833	-1.65478										31.1833	-1.65478
	31.2	-0.618885					31.2	-0.50019					31.2	-1.45962										31.2	-1.45962
	31.2167	-0.545628					31.2167	-0.472142					31.2167	-1.27386										31.2167	-1.27386
	31.2333	-0.470741					31.2333	-0.423994					31.2333	-1.09669										31.2333	-1.09669
	31.25	-0.411178					31.25	-0.395231					31.25	-0.934221										31.25	-0.934221
	31.2667	-0.345461					31.2667	-0.366301					31.2667	-0.824293										31.2667	-0.824293
	31.2833	-0.307669					31.2833	-0.330629					31.2833	-0.727427										31.2833	-0.727427
	31.3	-0.261797					31.3	-0.287715					31.3	-0.642034										31.3	-0.642034
	31.3167	-0.227818					31.3167	-0.254134					31.3167	-0.563939										31.3167	-0.563939
	31.3333	-0.201585					31.3333	-0.227125					31.3333	-0.495781										31.3333	-0.495781
	31.35	-0.176357					31.35	-0.189229					31.35	-0.447091										31.35	-0.447091
	31.3667	-0.155065					31.3667	-0.168792					31.3667	-0.380984										31.3667	-0.380984
	31.3833	-0.138421					31.3833	-0.152082					31.3833	-0.338951										31.3833	-0.338951
	31.4	-0.12253					31.4	-0.135246					31.4	-0.288796										31.4	-0.288796
	31.4167	-0.109862					31.4167	-0.118994					31.4167	-0.254484										31.4167	-0.254484
	31.4333	-0.100963					31.4333	-0.105379					31.4333	-0.237605										31.4333	-0.237605
	31.45	-0.093445					31.45	-0.095489					31.45	-0.205696										31.45	-0.205696
	31.4667	-0.082201					31.4667	-0.088447					31.4667	-0.187017										31.4667	-0.187017
	31.4833	-0.071878					31.4833	-0.081991					31.4833	-0.168422										31.4833	-0.168422
	31.5	-0.062393					31.5	-0.075116					31.5	-0.147399										31.5	-0.147399
	31.5167	-0.054538					31.5167	-0.069286					31.5167	-0.128949										31.5167	-0.128949
	31.5333	-0.047602					31.5333	-0.063624					31.5333	-0.112278										31.5333	-0.112278
	31.55	-0.040457					31.55	-0.057082					31.55	-0.098453										31.55	-0.098453
	31.5667	-0.035824					31.5667	-0.049703					31.5667	-0.083875										31.5667	-0.083875
	31.5833	-0.032406					31.5833	-0.044375					31.5833	-0.073191										31.5833	-0.073191
	31.6	-0.03041					31.6	-0.039382					31.6	-0.067614										31.6	-0.067614
	31.6167	-0.028746					31.6167	-0.035687					31.6167	-0.058795										31.6167	-0.058795
	31.6333	-0.026534					31.6333	-0.033374					31.6333	-0.050417										31.6333	-0.050417
	31.65	-0.024991					31.65	-0.03106					31.65	-0.042039										31.65	-0.042039
	31.6667	-0.023113					31.6667	-0.028328					31.6667	-0.036466										31.6667	-0.036466
	31.6833	-0.020901					31.6833	-0.025889					31.6833	-0.032358										31.6833	-0.032358
	31.7	-0.019484					31.7	-0.023953					31.7	-0.029005										31.7	-0.029005
	31.7167	-0.016763					31.7167	-0.022017					31.7167	-0.024923										31.7167	-0.024923
	31.7333	-0.015418					31.7333	-0.02071					31.7333	-0.023212										31.7333	-0.023212
	31.75	-0.014492					31.75	-0.018733					31.75	-0.021794										31.75	-0.021794
	31.7667	-0.013105					31.7667	-0.016463					31.7667	-0.019789										31.7667	-0.019789
	31.7833	-0.012514					31.7833	-0.014528					31.7833	-0.018873										31.7833	-0.018873
	31.8	-0.011504					31.8	-0.013304					31.8	-0.015362										31.8	-0.015362
	31.8167	-0.011533					31.8167	-0.011873					31.8167	-0.012591										31.8167	-0.012591
	31.8333	-0.011721					31.8333	-0.009983					31.8333	-0.011774										31.8333	-0.011774
	31.85	-0.011324					31.85	-0.009391					31.85	-0.011335										31.85	-0.011335
	31.8667	-0.011722					31.8667	-0.008883					31.8667	-0.010979										31.8667	-0.010979
	31.8833	-0.011576					31.8833	-0.00783					31.8833	-0.010623										31.8833	-0.010623
	31.9	-0.011011					31.9	-0.007238					31.9	-0.009723										31.9	-0.009723
	31.9167	-0.010646					31.9167	-0.005895					31.9167	-0.009231										31.9167	-0.009231
	31.9333	-0.008638					31.9333	-0.00334					31.9333	-0.009609										31.9333	-0.009609
	31.95	-0.006756					31.95	-0.001706					31.95	-0.009819										31.95	-0.009819
	31.9667	-0.005836					31.9667	-0.001035					31.9667	-0.011076										31.9667	-0.011076
	31.9833	-0.006592					31.9833	-0.000281					31.9833	-0.011454										31.9833	-0.011454
	32	-0.00852					32	0.000516					32	-0.011664										32	-0.011664
	32.0167	-0.010311					32.0167	0.001853					32.0167	-0.011362										32.0167	-0.011362
	32.0333	-0.011922					32.0333	0.004067					32.0333	-0.010759										32.0333	-0.010759
	32.05	-0.013618					32.05	0.004522					32.05	-0.010407										32.05	-0.010407
	32.0667	-0.01435					32.0667	0.005311					32.0667	-0.009888										32.0667	-0.009888
	32.0833	-0.014371					32.0833	0.005766					32.0833	-0.008322										32.0833	-0.008322
	32.1	-0.01414					32.1	0.005761					32.1	-0.007174										32.1	-0.007174
	32.1167	-0.014441					32.1167	0.005542					32.1167	-0.007519										32.1167	-0.007519
	32.1333	-0.013011					32.1333	0.004481					32.1333	-0.00651										32.1333	-0.00651
	32.15	-0.010493					32.15	0.003713					32.15	-0.005459										32.15	-0.005459
	32.1667	-0.008687					32.1667	0.002778					32.1667	-0.00491										32.1667	-0.00491
	32.1833	-0.008136					32.1833	0.00289					32.1833	-0.004655										32.1833	-0.004655
	32.2	-0.007125					32.2	0.003002					32.2	-0.004149										32.2	-0.004149
	32.2167	-0.005764					32.2167	0.002438					32.2167	-0.003029										32.2167	-0.003029
	32.2333	-0.004261					32.2333	0.000865					32.2333	-0.002261										32.2333	-0.002261
	32.25	-0.003637					32.25	-0.000164					32.25	-0.000488										32.25	-0.000488
	32.2667	-0.003893					32.2667	-0.001444					32.2667	0.001118										32.2667	0.001118
	32.2833	-0.004358					32.2833	-0.002221					32.2833	0.001635										32.2833	0.001635
	32.3	-0.003734					32.3	-0.002371					32.3	0.000268										32.3	0.000268
	32.3167	-0.001376					32.3167	-0.0024					32.3167	-0.000974										32.3167	-0.000974
	32.3333	0.001004					32.3333	-0.003022					32.3333	-0.000753										32.3333	-0.000753
	32.35	0.003844					32.35	-0.003979					32.35	-0.001034										32.35	-0.001034
	32.3667	0.007102					32.3667	-0.004475					32.3667	-0.001106										32.3667	-0.001106
	32.3833	0.008518					32.3833	-0.005055					32.3833	-0.000383										32.3833	-0.000383
	32.4	0.0096					32.4	-0.005049					32.4	0.000299										32.4	0.000299
	32.4167	0.009908					32.4167	-0.004462					32.4167	-0.000765										32.4167	-0.000765
	32.4333	0.009026					32.4333	-0.00476					32.4333	-0.003364										32.4333	-0.003364
	32.45	0.009443					32.45	-0.004682					32.45	-0.006634										32.45	-0.006634
	32.4667	0.008771					32.4667	-0.00364					32.4667	-0.00873										32.4667	-0.00873
	32.4833	0.007764					32.4833	-0.002389					32.4833	-0.013004										32.4833	-0.013004
	32.5	0.00726					32.5	-0.001599					32.5	-0.016315										32.5	-0.016315
	32.5167	0.007363					32.5167	-0.00165					32.5167	-0.016625										32.5167	-0.016625
	32.5333	0.007742					32.5333	-0.00204					32.5333	-0.021129										32.5333	-0.021129
	32.55	0.005734					32.55	-0.001927					32.55	-0.027183										32.55	-0.027183
	32.5667	0.004355					32.5667	-0.001353					32.5667	-0.012889										32.5667	-0.012889
	32.5833	0.003938					32.5833	-0.000738					32.5833	0.012626										32.5833	0.012626
	32.6	0.004108					32.6	0.000379					32.6	0.022105										32.6	0.022105
	32.6167	0.004169					32.6167	0.000701					32.6167	0.02431										32.6167	0.02431
	32.6333	0.003538					32.6333	0.00077					32.6333	0.023437										32.6333	0.023437
	32.65	0.003032					32.65	0.001426					32.65	0.021139										32.65	0.021139
	32.6667	0.002736					32.6667	0.00183					32.6667	0.018256										32.6667	0.018256
	32.6833	0.000849					32.6833	0.001397					32.6833	0.019224										32.6833	0.019224
	32.7	8e-06					32.7	0.002094					32.7	0.021155										32.7	0.021155
	32.7167	0.000141					32.7167	0.002249					32.7167	0.022653										32.7167	0.022653
	32.7333	0.000746					32.7333	0.001318					32.7333	0.022138										32.7333	0.022138
	32.75	0.001393					32.75	0.000638					32.75	0.021707										32.75	0.021707
	32.7667	0.001035					32.7667	0.000754					32.7667	0.019559										32.7667	0.019559
	32.7833	0.000216					32.7833	0.001414					32.7833	0.018375										32.7833	0.018375
	32.8	0.000235					32.8	0.001111					32.8	0.018362										32.8	0.018362
	32.8167	-0.000329					32.8167	0.001607					32.8167	0.021852										32.8167	0.021852
	32.8333	-0.0011					32.8333	0.001732					32.8333	0.022872										32.8333	0.022872
	32.85	-0.002121					32.85	0.00194					32.85	0.020039										32.85	0.020039
	32.8667	-0.002473					32.8667	0.0024					32.8667	0.013355										32.8667	0.013355
	32.8833	-0.001737					32.8833	0.002608					32.8833	0.009685										32.8833	0.009685
	32.9	-0.002088					32.9	0.003068					32.9	0.006392										32.9	0.006392
	32.9167	-0.001858					32.9167	0.002905					32.9167	0.002611										32.9167	0.002611
	32.9333	-0.002178					32.9333	0.003754					32.9333	0.001161										32.9333	0.001161
	32.95	-0.002832					32.95	0.003974					32.95	0.002264										32.95	0.002264
	32.9667	-0.003486					32.9667	0.004781					32.9667	0.001902										32.9667	0.001902
	32.9833	-0.00502					32.9833	0.005546					32.9833	0.000619										32.9833	0.000619
	33	-0.005214					33	0.005892					33	0.002141										33	0.002141
	33.0167	-0.004245					33.0167	0.00549					33.0167	0.001399										33.0167	0.001399
	33.0333	-0.004712					33.0333	0.004592					33.0333	0.00171										33.0333	0.00171
	33.05	-0.005179					33.05	0.003862					33.05	0.002606										33.05	0.002606
[truncated: 1,829 more rows]
[truncated: 30 more columns]

## Sheet: Figure 4
Panel C - ITC derived parameters SF1 Constructs																		Panel C - ITC derived parameters SF1 Constructs
SF1 Construct	Kd (mM)								Number of sites									SF3A1 Regions	Kd (mM)						Number of sites
	Individual values						Averaged		Individual values						Averaged				Individual values				Averaged		Individual values				Averaged
	Value	Error	Value	Error	Value	Error	Value	Error	Value	Error	Value	Error	Value	Error	Value	Error			Value	Error	Value	Error	Value	Error	Value	Error	Value	Error	Value	Error
Pro A	24.8	6.4	25.4	6.6			25.1	6.5	0.97	0.17	1	0.16			0.99	0.17		Middle Pro	8.1	0.8	9.6	2	8.86	1.38	0.7	0.02	0.42	0.06	0.56	0.14
Pro B	15.7	0.9	16.1	1.1			20.6	4.9	1.3	0.02	1.3	0.03			1.15	0.15		Cter Pro	23.8	2.1	14.8	3	19.3	4.5	0.25	0.05	0.28	0.08	0.27	0.07
Pro C	2.1	0.08	1.94	0.1			2.02	0.09	0.87	0.01	0.88	0.01			0.88	0.01
Pro D	10.3	0.67	9.94	0.66			10.1	4.2	0.84	0.02	0.9	0.02			0.87	0.02
Pro BC	3.63	0.2	7.76	1.01	9.11	0.96	6.83	2.33	0.5	0.01	0.5	0.03	0.6	0.02	0.53	0.05
Pro CD	2.83	0.25	4.32	0.57	4.26	0.85	3.8	0.69	0.42	0.01	0.38	0.02	0.36	0.02	0.39	0.02
Pro BCD	2.93	0.32	4.36	0.5			3.65	0.71	0.3	0.01	0.26	0.01			0.28	0.02
Pro ABCD	5.41	0.7	4.4	0.3			4.91	0.51	0.33	0.02	0.23	0.01			0.28	0.05

## Sheet: Figure 5
Panel B - Chemical Shift Perturbation Plots of N-ext-WW12 + SF1 WWbs												Panel C - ITC derived parameters																													Panel D - Immunoprecipitation enrichment MUT vs WT
Residue Number	Titration following 15N HSQC					Titration following 13C HSQC						SF1 peptides		Kd (mM) Values with WW12														Kd (mM) Values with Nter Ext WW12						Kd (mM) Values with Nter Ext WW12 MUTANT							Gene Name	log2 FC	´-log10 Pvalue
	CS values Free		CS valus 1:2		Dd (ppm)	CS values Free		CS valus 1:2		Dd (ppm)				Individual values										Averaged peptide		Averaged group		Individual values				Averaged group		Individual values				Averaged group
	1H	15N	1H	15N		1H	13C	1H	13C			Sequence	Classification	Value	Error	Value	Error	Value	Error	Value	Error	Value	Error	Value	Error	Value	Error	Value	Error	Value	Error	Value	Error	Value	Error	Value	Error	Value	Error
56	8.42301	119.769	8.42339	119.774	0.00166364					0		342 SAPRPAAPANNPPPPS 357	Spaced Prolines	nd		nd								nd		not detected		nd		nd		not detected									WIZ	1.52854	2.21596
57	8.28594	109.608	8.29156	109.658	0.0185807					0		387 PGGPGGGPHSFPHPLP 402		nd		nd								nd				nd		nd											LARP7	1.22146	2.13957
58	8.07896	119.288	8.09718	119.312	0.0113642					0		470 MPPPPMGMMPPPPPPP 485	Two Proline Tracts	10.9	1	13.3	2.1	14	1.5	17.3	1.6			13.9	2.3	12	2.8	nd		nd		not determined > 250uM									NKRF	1.45228	2.84773
59					-0.05					0		478 MPPPPPPPSGQPPPPP 493		8.26	0.65	10.3	1	10.2	1.1					9.59	0.9																CCNT1;CCNT2	1.3354	2.47643
60					-0.05					0		425 MQPPPPPMNQGPHPPG 440	Two broken Proline Tracts	15.9	2.4	21.8	2	22.9	2.6					20.2	3.1	29.5	13.7					not detected									DIAPH2	1.31738	2.42151
61					-0.05					0		565 TMVPLPPGVQPPLPPG 580		24	6.2	37.8	7.1	23.4	3.7	36.5	5.9			30.4	6.7			nd		nd											SNRNP200	1.2097	2.10618
62					-0.05					0		596 MAYPPPPPPPPMDPSN 611		65.9	50.7	nd								65.9	50.7																MTREX	1.19751	2.07188
63	8.01047	121.772	8.01721	121.761	0.00510414					0		623 MPPFGMPPAPPPPPPQ 638		21.8	7.1	24.8	19.5							23.3	13.3																CDK9	1.40129	2.68256
64	8.09011	127.363	8.10323	127.451	0.0334164	18.3312	1.20219	18.3654	1.21791	0.0140767		575 PPLPPGAPPPPPPPPP 590	Highest affinity peptide	1.29	0.12	1.24	0.15	1.62	0.13	156	0.1	1.29	0.09	1.4	0.16	1.4	0.16	9.19	1.18	8.22	0.57	8.71	0.88	2.44	0.31	1.98	0.17	2.21	0.24		SF3A3	1.17907	2.02053
65					-0.05					0																															SF3A2	1.27508	2.29501
66					-0.05					0																															SF3A1	1.38094	2.61801
67					-0.05					0																															MEPCE	1.32085	2.43204
68					-0.05					0																															CDK12	1.21489	2.12089
69					-0.05					0																															ATXN10	1.57026	2.3158
70					-0.05					0																															HNRNPUL1	1.07198	1.73491
71					-0.05					0																															SAE1	1.10389	1.32412
72					-0.05					0																															INF2	1.01254	1.58568
73	8.17177	119.916	8.17111	119.915	0.000630344					0																															DDX20	1.11277	1.84115
74	8.29281	122.113	8.28675	122.118	0.00306208					0																															SF3B1	0.993072	1.53824
75					-0.05	18.9734	1.26715	18.9695	1.2841	0.00650698																															ACTR2	0.912907	1.35029
76	8.29004	117.006	8.30904	117.057	0.020669					0																															SF3B2	0.89659	1.31349
77	8.01252	121.148	8.03383	121.178	0.013845					0																															EFTUD2	1.18069	1.46876
78					-0.05					0																															SF3B3	0.896605	1.31353
79					-0.05					0																															SF1	0.962459	1.46506
80					-0.05	19.7779	0.77698	20.0321	0.84923	0.0988873																															RBM17	1.29341	1.69431
81					-0.05					0																															ATAD3A	1.01574	1.59354
82	8.24444	119.099	8.31722	118.63	0.17771					0																															FAM120A	1.24712	1.59977
83	8.32038	110.018	8.33946	110.069	0.0201501					0
84					-0.05					0
85					-0.05					0
86					-0.05					0
87					-0.05					0
88					-0.05					0
89					-0.05					0
90					-0.05					0
91					-0.05					0
92					-0.05					0
93					-0.05					0
94	7.97024	108.512	8.00687	108.552	0.0201701					0
95					-0.05					0
96					-0.05					0
97					-0.05					0
98					-0.05					0
99	8.11563	119.938	8.12468	119.875	0.0238811					0
100					-0.05					0
101					-0.05					0
102					-0.05					0
103					-0.05					0
104					-0.05					0
105					-0.05					0
106	8.21171	117.366	8.21979	117.404	0.0144264					0
107	7.92368	120.592	7.94641	120.673	0.0315574	20.9088	0.82805	20.9384	0.83959	0.0118977
108	8.17678	124.979	8.1931	125.052	0.0279628					0
109					-0.05					0
110					-0.05					0
111					-0.05					0
112					-0.05					0
113					-0.05					0
114					-0.05					0
115					-0.05					0
116					-0.05					0
117					-0.05					0
118	8.33006	122.112	8.33694	122.125	0.00536167					0
119					-0.05	18.9007	1.35419	18.8876	1.35727	0.00503887
120	8.08714	114.117	8.09895	114.171	0.0207154					0
121	8.11295	121.575	8.13911	121.613	0.0171602					0
122					-0.05					0
123					-0.05					0
124					-0.05	18.899	1.23299	18.9474	1.25863	0.0205037
125	8.02027	122.44	8.10844	122.874	0.165434	23.0434	0.74205	23.0791	0.81972	0.0319953
126					-0.05					0
127					-0.05					0
128	8.3387	109.049	8.38619	109.242	0.0745933					0
129	7.77326	119.131	7.77951	119.245	0.0429543	20.82	0.74938	20.7621	0.80094	0.028995
130	8.5091	122.172	8.5278	122.299	0.0482535					0
131					-0.05					0
132	8.30707	121.375	8.32371	121.419	0.0176048					0
133	8.16067	121.339	8.16516	121.341	0.00192469					0
134	7.90527	120.04	7.91037	120.079	0.0146944	20.1166	0.85471	20.0936	0.86157	0.00897327
135	8.23442	126.732	8.23993	126.727	0.00292091	18.7332	1.33381	18.7177	1.33344	0.00581618
136	8.11739	123.101	8.11609	123.065	0.0135012	18.8551	1.3447	18.8545	1.34765	0.00112947
137	8.24887	107.927	8.24702	107.915	0.00439887					0
138	7.94654	113.37	7.94023	113.336	0.0130382	21.3052	1.13719	21.3069	1.13921	0.000980664
139	8.33974	126.48	8.33539	126.451	0.0109315	19.0589	1.32162	19.0704	1.32724	0.0047758
140	8.25237	115.059	8.24368	115.032	0.010595					0
141	8.31628	110.884	8.30048	110.871	0.00756615					0
142	8.04905	123.699	8.05986	123.765	0.0247803	19.1087	1.30651	19.1024	1.30907	0.00254789
143	8.25777	120.301	8.25621	120.448	0.055099					0
144	8.17482	115.738	8.21048	115.977	0.0905488					0
145	8.51865	122.872	8.61839	123.178	0.120373					0
146					-0.05					0
147	9.4255	114.115	9.46806	113.469	0.242078	22.3347	1.2001	22.5875	1.22387	0.0950138
148	8.3743	122.984	8.35494	122.85	0.0508662					0
149	8.3952	123.122	8.43091	123.403	0.106142					0
150					-0.05					0
151	9.5043	121.033	9.68259	121.392	0.149888					0
152					-0.05					0
153	7.81502	112.131	7.84118	111.603	0.197809					0
154					-0.05					0
155	7.73089	121.324	7.83223	121.375	0.0424506					0
156	8.736	121.301	8.83556	122.138	0.315518	21.8091	0.84144	22.0841	0.90867	0.105904
157	8.69053	122.457	8.86619	122.367	0.0737467					0
158	8.81412	117.479	8.80765	116.84	0.238977					0
159	9.4143	123.865	9.44148	123.304	0.209959					0
160	7.99658	129.955	7.89776	129.851	0.0535459					0
161					-0.05	21.896	1.33087	21.8228	1.32987	0.0273803
162					-0.05					0
163	7.69277	108.784	7.68949	108.938	0.057773	20.8208	0.91544	20.8217	0.91417	0.000584585
164	7.85958	116.126	7.82708	116.177	0.022653					0
165	6.95321	117.465	6.94001	117.738	0.102031					0
166					-0.05					0
167					-0.05	19.8785	1.19429	20.1686	1.27815	0.11299
168	8.62432	125.412	8.79686	125.382	0.0655413					0
169					-0.05					0
170	8.31149	126.959	8.33302	127.735	0.290517					0
171					-0.05					0
172	8.43138	122.514	8.47843	122.765	0.0958456					0
173	8.35851	115.205	8.42303	114.76	0.168056					0
174	7.23082	116.094	7.11587	114.869	0.460203	25.1403	0.69722	25.2601	0.72867	0.0463476
175	7.44859	120.944	7.31423	120.473	0.183406					0
176	8.61527	115.582	8.77706	115.094	0.192238	21.6193	1.2693	21.7495	1.31564	0.05171
177					-0.05					0
178					-0.05	18.3276	1.30776	18.223	1.34434	0.0414655
179	7.7931	118.175	7.64144	118.142	0.0580508					0
180					-0.05					0
181	7.79244	120.394	7.68589	120.412	0.0404492	24.6286	0.80146	23.6946	0.7953	0.349493
182	7.83047	119.661	7.78091	118.412	0.467903	24.6432	0.85596	24.8223	0.87747	0.0674947
183	7.80352	114.034	7.7889	114.163	0.0485243					0
184	7.62896	120.07	7.42229	118.936	0.43144					0
185	7.81353	122.392	7.55674	122.462	0.0995742					0
186					-0.05					0
187	7.36913	118.872	7.38295	117.829	0.390386					0
188	8.73428	120.6	8.83432	120.663	0.0441084					0
189	8.41321	123.831	8.35292	123.923	0.0410031					0
190	8.55638	127.154	8.5285	126.333	0.307543					0
191	8.31624	117.777	8.31722	117.87	0.0346572					0
192	8.85214	119.651	8.85409	119.76	0.0408317					0
193	9.15835	122.351	9.32747	122.616	0.117518					0
194	7.95805	112.087	7.94537	112.168	0.0304067					0
195	8.08805	111.275	8.12995	111.524	0.0944476					0
196	7.54612	122.105	7.52032	122.456	0.131851					0
197					-0.05					0
198	8.4024	116.508	8.55592	115.121	0.52213					0
199	8.84245	117.215	8.88609	116.585	0.236439					0
200	9.20706	123.951	9.32054	123.867	0.0527406					0
201	7.93395	130.797	7.92756	130.818	0.00827048					0
202					-0.05					0
203					-0.05					0
204	7.37862	108.709	7.40468	108.788	0.0309873	20.8208	0.91544	20.8217	0.91417	0.000584585
205	7.89622	116.034	7.92785	116.258	0.0846075					0
206	7.13266	119.825	7.0619	119.612	0.0838735					0
207					-0.05					0
208	9.59586	121.49	9.68565	121.676	0.07698					0
209	8.6325	120.285	8.72612	120.591	0.119716					0
210	7.56616	121.357	7.69177	121.004	0.14019	19.5895	1.21101	19.1529	1.22332	0.163441
211	8.3328	125.849	8.32365	126.06	0.0792886					0
212					-0.05					0
213	8.52731	126.634	8.51641	126.672	0.0148816					0
214	9.46335	116.313	9.47683	116.173	0.0526255					0
215	6.79004	116.011	6.70857	115.776	0.0928616	24.374	0.88675	24.4475	0.92286	0.0306611
216	7.52504	120.876	7.48135	120.826	0.0250619					0
217	8.57416	118.556	8.61706	118.178	0.142257					0
218	7.41519	120.647	7.31957	120.504	0.0644183	25.0558	0.93461	25.2943	0.95242	0.0895057
219	8.05448	119.273	8.05757	119.249	0.00912833					0
220	8.00179	107.222	7.94976	106.877	0.130547					0
221	7.80904	120.504	7.79265	120.567	0.0240784					0
222	8.15923	120.316	8.13595	120.335	0.0111915					0
223	8.14886	118.315	8.11944	118.187	0.0490764					0
224	7.93546	114.37	7.92421	114.248	0.0456817	21.3091	1.12206	21.3038	1.11701	0.00273374
225	7.93294	123.29	7.91109	123.178	0.0426085	12.3913	0.73327	12.4095	0.73503	0.00686021
226	8.072	124.164	8.06527	124.071	0.0348623	20.8575	0.85429	20.8691	0.86182	0.00519659
227	8.30211	127.756	8.29811	127.678	0.0291112	18.7769	1.32125	18.7765	1.32574	0.00169039
228	8.25197	107.724	8.25162	107.74	0.00602923					0
229	8.01797	115.253	8.01479	115.25	0.00174735					0
230	8.16025	123.696	8.16314	123.682	0.00544774	23.2754	0.78237	23.2936	0.78666	0.00698916
231					-0.05	17.1948	0.82282	17.202	0.82616	0.00296635
232	8.13421	118.896	8.13673	118.895	0.000976623	21.317	1.13073	21.321	1.12882	0.00165178
233	8.25117	124.315	8.25782	124.324	0.00425654					0
234	8.36628	118.151	8.36756	118.153	0.000823377					0
235					-0.05					0
236					-0.05	23.2754	0.78237	23.2936	0.78666	0.00698916

## Sheet: Supp Figure 2
Panel B - Secondary Structure analysis of WW12 extended						Panel C - HetNOE analysis of WW12 extended
Residue Number	Dd Ca - Dd Cb (ppm)	Talos Analysis				Residue Number	HetNOE
		% alpha	% beta	% coil			Value	Error
140	0					140	-1.36983	0.10046
141	-0.05709	0.042	0.058	0.899		141	-0.30749	0.02996
142	-0.20348	0.008	0.064	0.929		142	-0.01237	0.02041
143	0.26957	0.012	0.056	0.933		143	0.19774	0.01967
144	-0.25302	0.003	0.05	0.947		144	0.37483	0.02996
145	1.12661	0.044	0.135	0.822		145	0.57944	0.05082
146	-3.00942	0	0.658	0.342		146	0.50889	0.03987
147	-3.46392	0.017	0.91	0.073		147	0.84346	0.12707
148	-3.66272	0.021	0.932	0.048		148	0.66054	0.04929
149	-5.01449	0.054	0.754	0.192		149	0.77414	0.06489
150	0	0.015	0.299	0.686		150
151	0	0	0.236	0.764		151
152	2.81152	0.013	0.036	0.951		152
153	0.02098	0.03	0.04	0.93		153	0.7272	0.1591
154	0.15828	0.002	0.045	0.952		154	0.60505	0.05537
155	-0.98521	0.038	0.195	0.767		155
156	0.90789	0	0.819	0.181		156	0.72811	0.10649
157	-3.35913	0.016	0.951	0.033		157	0.6605	0.07373
158	-3.63295	0.013	0.951	0.036		158	0.80725	0.09511
159	-5.63933	0.014	0.955	0.031		159	0.82428	0.12307
160	-0.93947	0.084	0.827	0.089		160	0.76237	0.0738
161	3.43299	0.025	0.17	0.805		161	0.54844	0.04182
162	0.86033	0.055	0.067	0.878		162	0.76479	0.06776
163	-0.0151	0.057	0.033	0.909		163	0.81263	0.09039
164	5.71265	0.037	0.024	0.939		164	0.77674	0.08164
165	-2.03985	0.045	0.219	0.735		165	0.71063	0.07369
166	-3.7864	0	0.832	0.168		166	0.64271	0.0559
167	-2.44523	0.006	0.914	0.08		167	0.72734	0.09613
168	-0.12988	0.049	0.878	0.073		168	0.6345	0.11877
169	-0.74168	0	0.515	0.485		169	0.6588	0.0649
170	0.66904	0.003	0.095	0.901		170
171	-1.21202	0.045	0.014	0.941		171
172	4.02031	0.449	0.065	0.486		172	0.68653	0.05876
173	1.66784	0.285	0.04	0.674		173	0.65552	0.05255
174	-1.23872	0.215	0.017	0.767		174	0.70858	0.07299
175	-0.63778	0.018	0.024	0.958		175	0.64258	0.05868
176	1.21499	0.021	0.016	0.962		176	0.57376	0.06835
177	0	0.523	0.011	0.465		177
178	2.74442	0.895	0.065	0.039		178	0.60205	0.04874
179	0	0.893	0	0.107		179	0.63512	0.06528
180	2.15055	0.97	0.001	0.029		180	0.56887	0.046
181	2.24247	0.946	0	0.054		181	0.58055	0.02735
182	2.17177	0.84	0	0.16		182	0.59962	0.0546
183	1.91842	0.428	0.002	0.57		183	0.54729	0.04609
184	0.08362	0.154	0.039	0.807		184	0.47985	0.07613
185	0	0.082	0.297	0.62		185	0.53726	0.06867
186	0.53648	0.017	0.194	0.789		186
187	-0.9365	0.03	0.068	0.902		187	0.73431	0.05771
188	-1.45983	0	0.342	0.658		188
189	-1.39459	0.003	0.642	0.355		189	0.74392	0.09522
190	0	0.001	0.666	0.333		190	0.77801	0.15819
191	-2.50831	0.038	0.594	0.368		191	0.70909	0.08401
192	-1.90619	0.002	0.148	0.849		192	0.55326	0.09565
193	3.83408	0.016	0.055	0.929		193
194	-0.20371	0.023	0.038	0.939		194
195	-0.11363	0.008	0.023	0.97		195	0.57919	0.04755
196	-2.28267	0.013	0.037	0.95		196	0.5057	0.04671
197	0	0.044	0.185	0.771		197
198	0	0.056	0.646	0.298		198	0.649	0.07057
199	0	0.026	0.722	0.252		199	0.81071	0.16118
200	0	0.031	0.673	0.296		200	0.74714	0.16467
201	0	0.017	0.352	0.632		201	0.61854	0.1114
202	2.94747	0.123	0.036	0.841		202	0.71578	0.0585
203	2.52004	0.117	0.044	0.839		203	0.627	0.04355
204	-0.24168	0.079	0.034	0.887		204
205	5.81977	0.045	0.016	0.939		205	0.7069	0.10378
206	0	0.041	0.128	0.831		206
207	-3.19502	0	0.785	0.215		207	0.86955	0.07972
208	-6.16612	0.002	0.849	0.149		208	0.70825	0.13596
209	0.05794	0.05	0.679	0.271		209	0.74362	0.10732
210	-2.8717	0.001	0.227	0.771		210	0.60823	0.05657
211	0	0.052	0.23	0.719		211	0.58338	0.0717
212	-0.96097	0.223	0.14	0.637		212
213	3.57927	0.653	0.089	0.258		213	0.76752	0.09819
214	0	0.807	0.008	0.185		214	0.6414	0.11505
215	0.82712	0.876	0	0.124		215
216	2.5655	0.83	0.002	0.168		216	0.71469	0.09055
217	2.87204	0.884	0.001	0.115		217	0.66092	0.06621
218	1.62703	0.849	0	0.151		218	0.65011	0.06978
219	1.76321	0.662	0.003	0.335		219	0.64792	0.04802
220	0.67084	0.472	0.011	0.516		220	0.62362	0.05272
221	1.48064	0.294	0.024	0.682		221	0.58688	0.02973
222	1.26297	0.097	0.021	0.882		222	0.50235	0.03199
223	0.75859	0.089	0.027	0.884		223	0.41213	0.02887
224	0.90147	0.051	0.092	0.857		224	0.42175	0.03097
225	0.90777	0.048	0.299	0.653		225	0.3854	0.02808
226	0.65267	0.05	0.173	0.778		226	0.32738	0.02425
227	0.59566	0.037	0.081	0.882		227	0.31951	0.02493
228	0.16055	0.061	0.043	0.896		228	0.32634	0.03123
229	0.06897	0.04	0.055	0.906		229	0.38159	0.03043
230	0.44439	0.023	0.161	0.816		230
231	0.42444	0.023	0.241	0.736		231	0.29075	0.02077
232	-0.03911	0.009	0.191	0.8		232	0.22516	0.02301
233	0.54359	0.021	0.073	0.907		233	0.32712	0.02835
234	0.21884	0.011	0.027	0.962		234	0.29237	0.03498
235	0.40019	0.017	0.03	0.953		235	0.27543	0.04904
236	1.14794	0.023	0.051	0.926		236	0.32412	0.02176
237	0.21884	0.073	0.074	0.852		237	0.31149	0.02886
238	0.07969	0.071	0.103	0.826		238	0.23226	0.02616
239	0.30648	0.03	0.149	0.821		239	0.18062	0.01979
240	0.27551	0.015	0.191	0.794		240	0.25379	0.02045
241	0.08498	0.026	0.091	0.882		241	0.25263	0.02008
242	0.13539	0.053	0.102	0.845		242	0.19947	0.01842
243	0	0.163	0.072	0.765		243	0.02352	0.01668
244	-0.2616	0.094	0.043	0.863		244	-0.07328	0.01731
245	0.26661	0.04	0.045	0.915		245
246	0	0.045	0.052	0.903		246	-0.19224	0.02551
247	0.24994	0.114	0.17	0.716		247	-0.24024	0.01346
248	0.63833	0.333	0.333	0.333		248	-1.47179	0.04928

## Sheet: Supp Figure 3
Chemical Shift Perturbation Plot of WW12 vs WW1 and WW2
Residue Number	WW12 vs WW1					WW12 vs WW2
	CS values WW12		CS valus WW1		Dd (ppm)	CS values WW12		CS valus WW2		Dd (ppm)
	1H	15N	1H	15N		1H	15N	1H	15N
141	8.38039	110.487	8.39149	110.522	0.0170816	8.38039	110.487
142	8.09653	123.983	8.1	124.008	0.0101421	8.09653	123.983
143	8.26596	120.345	8.27572	120.269	0.0299906	8.26596	120.345
144	8.20212	116.025	8.20147	115.994	0.0116883	8.20212	116.025
145	8.55523	123.109	8.56663	122.996	0.04361	8.55523	123.109
146	8.15689	119.479	8.12001	119.46	0.0375435	8.15689	119.479
147	9.42904	114.616	9.429	114.767	0.0564766	9.42904	114.616
148	8.40527	123.298	8.41327	123.491	0.0726335	8.40527	123.298
149	8.4119	123.419	8.42403	123.521	0.0402887	8.4119	123.419
150	8.1634	118.747	8.17109	118.735	0.00887854	8.1634	118.747
151	9.33202	120.772	9.34099	120.779	0.00929976	9.33202	120.772
152					0
153	7.74196	112.354	7.74357	112.358	0.00233774	7.74196	112.354
154	8.25938	108.257	8.26617	108.327	0.026851	8.25938	108.257
155	7.66728	121.31	7.66992	121.333	0.0089337	7.66728	121.31
156	8.67188	121.092	8.68948	121.211	0.0478119	8.67188	121.092
157	8.59723	122.706	8.59727	122.644	0.022884	8.59723	122.706
158	8.79515	117.881	8.80892	117.942	0.0269226	8.79515	117.881
159	9.38621	124.276	9.39683	124.225	0.0217798	9.38621	124.276
160	8.02357	129.999	8.04175	130.077	0.034197	8.02357	129.999
161	8.27461	116.504	8.27801	116.55	0.0176764	8.27461	116.504
162	8.05746	121.275	8.06402	121.245	0.0128594	8.05746	121.275
163	7.696	108.835	7.70126	108.851	0.00796917	7.696	108.835
164	7.88575	116.251	7.88847	116.233	0.00741641	7.88575	116.251
165	6.96886	117.763	6.98347	117.834	0.0303871	6.96886	117.763
166	8.43771	116.293	8.43687	116.282	0.00439882	8.43771	116.293
167	9.24332	117.353	9.24579	117.382	0.011278	9.24332	117.353
168	8.57052	125.487	8.58784	125.404	0.0358174	8.57052	125.487
169	8.16309	120.741	8.14398	120.519	0.084892	8.16309	120.741
170	8.33271	126.853	8.32391	126.354	0.186871	8.33271	126.853
171					0
172	8.43152	122.548	8.34574	121.861	0.270795	8.43152	122.548
173	8.34047	115.267	8.22171	115.916	0.270308	8.34047	115.267
174	7.24492	116.255	7.32714	118.727	0.928868	7.24492	116.255
175	7.44947	121.042	7.44352	126.948	2.20996	7.44947	121.042
176	8.59558	115.742				8.59558	115.742
177
178	8.12515	119.925				8.12515	119.925
179	7.81698	118.274				7.81698	118.274
180	8.27137	120.047				8.27137	120.047
181
182	7.84504	119.969				7.84504	119.969
183	7.79856	114.087				7.79856	114.087	7.9065	114.535	0.199376
184	7.66242	120.371				7.66242	120.371	7.71878	120.655	0.120221
185	7.85188	122.434				7.85188	122.434	7.92267	122.548	0.0826671
186										0
187	7.34988	119.045				7.34988	119.045	7.3281	119.134	0.0398409
188	8.75	120.839				8.75	120.839	8.75831	120.884	0.0190151
189	8.45458	123.961				8.45458	123.961	8.46508	124.076	0.0441971
190	8.55605	127.525				8.55605	127.525	8.55311	127.525	0.00294161
191	8.31706	117.998				8.31706	117.998	8.30905	118.001	0.00805812
192	8.84203	119.767				8.84203	119.767	8.84479	119.756	0.00491524
193	9.05141	122.503				9.05141	122.503	9.05518	122.521	0.00773468
194	7.96743	112.338				7.96743	112.338	7.97496	112.275	0.0250384
195	8.07229	111.265				8.07229	111.265	8.07392	111.259	0.0026106
196	7.5658	122.092				7.5658	122.092	7.56657	122.091	0.000912773
197										0
198	8.36525	116.476				8.36525	116.476	8.36759	116.481	0.00298893
199	8.78278	117.601				8.78278	117.601	8.78328	117.57	0.0116622
200	9.20763	124.269				9.20763	124.269	9.2144	124.318	0.0192986
201	7.91922	130.593				7.91922	130.593	7.91681	130.593	0.00241105
202	8.27063	119.047				8.27063	119.047	8.26197	119.017	0.0142336
203	8.32143	120.822				8.32143	120.822	8.31722	120.849	0.0110102
204	7.36522	108.73				7.36522	108.73	7.34525	108.673	0.0292202
205	7.92332	116.194				7.92332	116.194	7.9312	116.205	0.00895151
206	7.1573	120.109				7.1573	120.109	7.1617	120.105	0.00467096
207	8.41342	117.763				8.41342	117.763	8.41163	117.778	0.00590885
208	9.5399	121.783				9.5399	121.783	9.53893	121.793	0.00399951
209	8.58136	120.194				8.58136	120.194	8.57546	120.19	0.00615225
210	7.44735	122.047				7.44735	122.047	7.4473	122.061	0.005044
211	8.35756	125.86				8.35756	125.86	8.35879	125.863	0.00169837
212										0
213	8.53423	126.703				8.53423	126.703	8.53616	126.656	0.0174422
214	9.45339	116.375				9.45339	116.375	9.47508	116.386	0.0221266
215	6.81188	116.184				6.81188	116.184	6.83363	116.272	0.0397525
216	7.53565	120.974				7.53565	120.974	7.53886	121.068	0.0352507
217	8.55203	118.645				8.55203	118.645	8.5612	118.74	0.0366153
218	7.42632	120.785				7.42632	120.785	7.41535	120.933	0.0563939
219	8.04705	119.41				8.04705	119.41	8.04624	119.208	0.0756045
220	8.0142	107.355				8.0142	107.355	8.0248	107.31	0.0199437
221	7.80715	120.552				7.80715	120.552	7.8241	120.775	0.0850295
222	8.16511	120.42				8.16511	120.42	8.19217	120.424	0.0270956
223	8.1519	118.411				8.1519	118.411	8.15578	118.328	0.0313195
224	7.93803	114.435				7.93803	114.435	7.92696	114.376	0.0246457
225	7.9366	123.404				7.9366	123.404	7.91066	123.339	0.0355761
226	8.07151	124.302				8.07151	124.302	8.06255	124.217	0.0330781
227	8.30584	127.879				8.30584	127.879	8.29602	127.778	0.0387996
228	8.25162	108.011				8.25162	108.011	8.24521	107.981	0.0130076
229	8.01993	115.349				8.01993	115.349	8.01591	115.36	0.00592422
230	8.16101	123.766				8.16101	123.766	8.15962	123.763	0.00182243
231	8.00421	121.798				8.00421	121.798	8.00365	121.798	0.000561797
232	8.1186	118.757				8.1186	118.757	8.1186	118.766	0.00341239
233	8.23809	124.056				8.23809	124.056	8.23862	124.063	0.00267591
234	8.29311	117.133				8.29311	117.133	8.29225	117.134	0.000878553
235	8.38951	121.107				8.38951	121.107	8.38879	121.108	0.000721903
236	7.72114	127.428				7.72114	127.428	7.72186	127.439	0.00401625

## Sheet: Supp Figure 4
Relaxation analysis of WW12
Residue Number	HetNOE		T1		T2		Tc
	NOE	Error	Value (ms)	Error	Value (ms)	Error	Value (ns)	Error
140	-1.06075	0.04919	1072.49	78.6558	594.426	29.6157	2.55724	0.226729
141	-0.76443	0.0365	977.357	63.5889	479.694	23.4659	2.98855	0.243271
142	-0.23628	0.02151	780.691	37.6867	377.003	13.3726	3.04519	0.18242
143	-0.21186	0.01936
144	0.11682	0.02821	667.966	30.3295	210.879	2.78591	4.53014	0.214224
145	0.43775	0.03992	600.283	16.4954	126.786	2.2282	6.0494	0.197323
146	0.62359	0.05239	710.759	15.7471	88.8324	1.54181	8.3725	0.235638
147	0.69889	0.07859	671.222	28.665	93.1363	2.53317	7.87099	0.398519
148	0.66524	0.05172
149	0.66415	0.06362
150
151			677.226	128.059
152
153	0.61736	0.10535	690.491	33.6572	89.2458	2.68077	8.2091	0.47002
154	0.49482	0.04397
155	0.76016	0.15701	804.499	52.3355	96.9111	6.78145	8.55445	0.817324
156	0.57649	0.07886	782.55	31.7507	68.7927	1.28154	10.2327	0.456846
157	0.6791	0.07108	691.03	24.7923	90.58	1.32789	8.14134	0.315532
158	0.90209	0.12375
159	0.67023	0.08613	687.773	31.3865	94.0609	2.27845	7.93918	0.41018
160	0.61147	0.06789	639.062	23.1405	71.0618	1.87047	8.95949	0.401081
161	0.69418	0.06226	707.338	26.713	103.068	3.94191	7.64355	0.410835
162	0.72425	0.05844	686.495	14.464	90.1401	0.85232	8.1331	0.187824
163	0.69388	0.06391	665.321	19.5679	79.0712	1.09065	8.6218	0.280079
164	0.59504	0.06622	642.755	17.9827	77.7058	0.47751	8.53659	0.244526
165	0.60321	0.06258	696.965	16.545	87.2007	2.249	8.3673	0.293298
166	0.64475	0.05001	672.593	14.5003	97.033	1.58813	7.68953	0.208138
167	0.62113	0.06911	667.252	26.3166	97.2978	2.58527	7.64018	0.363333
168	0.62866	0.10314	672.417	24.7393	92.4062	3.16746	7.91638	0.398074
169	0.63817	0.07021
170	0.492	0.04401	734.013	16.8579	100.657	1.80464	7.9264	0.230944
171
172	0.64969	0.05399	686.526	24.7758	96.6628	2.43521	7.80253	0.343406
173	0.67344	0.0468	677.076	17.5073	84.6833	2.44971	8.36898	0.324714
174	0.57775	0.06616	678.05	24.9488	80.9798	2.52607	8.5973	0.414718
175	0.56891	0.04864			100.893	2.66966
176	0.57085	0.06394	688.499	27.2461	101.702	3.14607	7.58083	0.380778
177
178	0.51851	0.04939	703.944	9.42866	98.3657	2.99074	7.83803	0.260409
179	0.48014	0.0528	713.641	19.0654	92.1859	1.85637	8.21182	0.274727
180	0.38181	0.03867
181
182	0.50353	0.04686	706.96	19.4062	95.3554	1.41936	8.00476	0.249959
183	0.46859	0.03738	719.935	18.2301	103.529	1.83719	7.70442	0.238228
184	0.41659	0.06623	700.969	31.0365	100.047	2.35646	7.73927	0.388137
185	0.45459	0.06057	760.943	31.7631	99.0648	1.97144	8.17423	0.378
186
187	0.66538	0.04189	708.114	20.4141	93.1077	1.7481	8.12644	0.279579
188	0.68125	0.11625	664.372	28.8575
189	0.69005	0.07854	715.53	18.4456	85.0344	1.90371	8.62204	0.294383
190	0.7174	0.11436	642.305	33.7779
191	0.73476	0.06884	682.128	17.924
192	0.64281	0.08755	706.235	21.3396	84.5397	2.12721	8.58585	0.337605
193
194
195	0.59654	0.04429	659.093	11.555	115.222	1.71301	6.83403	0.157092
196	0.31615	0.03319	696.537	19.4639	115.711	1.27237	7.05516	0.211863
197
198	0.66125	0.0617	673.299	21.0022	77.4014	2.20749	8.78945	0.371493
199	0.785	0.1499
200	0.76914	0.1516	686.397	57.6248	77.0118	13.9879	8.91349	1.78356
201	0.71084	0.17531	678.241	17.8106
202	0.59801	0.04658	706.347	23.2679	86.2235	2.04476	8.48863	0.344549
203	0.50767	0.03669	646.937	16.6047	109.235	2.42589	6.98415	0.237047
204	0.72235	0.09545	705.795	47.3443
205	0.64209	0.09365	622.409	20.7056
206	0.66523	0.08411	716.386	26.0629	93.5392	4.08113	8.16004	0.463557
207	0.67479	0.04586	678.224	17.0504	94.9648	1.70307	7.8285	0.24175
208	0.53618	0.09097	618.197	44.2601	101.541	3.14038	7.10479	0.554101
209	0.7444	0.0896	699.284	24.7627	114.382	2.99962	7.12313	0.313879
210	0.61407	0.04763	751.399	21.8365	86.7501	1.59704	8.76775	0.301624
211	0.64386	0.06572	707.211	16.4464	76.7903	3.29201	9.08262	0.442973
212
213	0.64432	0.06841	614.907	25.3684	62.5433	1.72727	9.42732	0.46803
214	0.84361	0.11412	603.871	27.5992
215	0.71637	0.16546	711.035	77.8614
216	0.59908	0.06232	626.492	15.8591	104.531	1.10775	7.03602	0.193089
217	0.62811	0.05222	661.781	6.71598	91.6712	2.00756	7.87892	0.190171
218	0.64234	0.05204			92.6446	2.0961
219	0.58005	0.03877	655.07	7.74632	103.706	1.46729	7.26781	0.134015
220	0.58112	0.04178	597.396	8.02755	96.3609	2.73892	7.18476	0.225888
221			650.75	10.1196	116.08	0.77169	6.74782	0.114119
222	0.43221	0.02658
223	0.25071	0.02841	673.863	29.3534	161.546	3.71081	5.55139	0.273381
224	0.21138	0.02567	651.8	29.0577	209.376	3.90474	4.46805	0.215915
225	0.13819	0.02218	641.638	15.4941	212.457	2.55985	4.36004	0.117663
226	0.16227	0.01815	650.54	9.12586	231.108	2.17561	4.11158	0.0694612
227	0.07152	0.01818	645.255	21.3413	233.086	4.88897	4.05309	0.158737
228	-0.01911	0.02323
229	0.04567	0.02412	738.252	38.5623	337.305	9.79269	3.23766	0.193484
230	-0.13878	0.01859	690.191	32.505	353.658	8.00603	2.83735	0.148263
231	-0.2447	0.01685	669.5	12.6406	375.836	3.78256	2.51092	0.0537228
232
233	-0.43436	0.02366	741.606	37.8579	428.186	13.4635	2.40794	0.144368
234	-0.69889	0.03686	897.384	59.3646	504.255	22.0697	2.50737	0.198886
235	-1.00434	0.04935	917.035	41.1696	542.205	26.7782	2.31971	0.154824
236			1192.41	8.18687	995.322	10.6006	0.567073	0.00718573

## Sheet: Supp Figure 6
Panel A - RDC data and fitting to PRPF40A structures												Panel B - Intensity ratios (Ipara/Idia vs Residue Number) and Fitting to OLD ensemble																	Panel C - SAXS data and fitting for apo PRPF40A WW12 New and OLD ensemble
Residue Number	Experimental RCDs		Calculated RDCs after fitting with Pales									Residue Number	Spin Label in position 162					Spin Label in position 194					Spin Label in position 202						Experimental data			Calculated intensities based on structure (obtained from Crysol)
			Fitting to WW1		Fitting to WW2		Fitting to WW12 new		Fitting to WW12 OLD				Experimental Ipara/Idia		Calculated values			Experimental Ipara/Idia		Calculated values			Experimental Ipara/Idia		Calculated values							Aver New Ensemble	Aver OLD Ensemble
	D (Hz)	Error	D (Hz) calculated	SD	D (Hz) calculated	SD	D (Hz) calculated	SD	D (Hz) calculated	SD			Value	Error	Mean	Lower value	Higher value	Value	Error	Mean	Lower value	Higher value	Value	Error	Mean	Lower value	Higher value		q (Å)	I (q)	I (q) error	I (q)	I (q)
145	-3.65	2	-4.95595	2.75483			-2.4313	6.40391	7.06363	2.2832		143	0.114919	0.00521301	0.342505	0.203372	0.481638	0.954716	0.00245511	0.932849	0.89237	0.973327	0.352243	0.00122697	0.102838	0	0.217573		0.007517	0.128786	0.339238	0.0922716	0.0724181
146	9.52	2	8.59695	0.860891			7.8742	4.45122	-2.06339	1.89072		144	0.0461493	0.00794981	0.242954	0.148044	0.337864	0.932047	0.00444017	0.88652	0.822401	0.950639	0.168905	0.00108952	0.0300308	0	0.0736364		0.008339	0.136069	0.059021	0.0921356	0.0723534
147	1.52	2	-0.8042	0.862529			1.34515	2.25484	-1.78131	1.54321		145	0.027323	0.0112586	0.0458053	0.0190248	0.0725858	0.97607	0.00780365	0.805472	0.675362	0.935582	0.995209	0.0462368	0.00554254	0	0.0187713		0.00916	0.08928	0.028184	0.0919998	0.0722889
151	-5.29	2	-10.58	1.05867			-5.7057	5.6293	-2.54024	2.15166		146	0.147538	0.0120942	0.203531	0.135971	0.27109	1.01952	0.00593531	0.656096	0.387576	0.924616	0.545664	0.00440492	0.0446353	-0.00341644	0.092687		0.009981	0.098611	0.013443	0.0918641	0.0722243
153	5.37	2	4.4882	0.643242			2.4089	4.65828	5.93617	3.5085		147	0.489603	0.0257361	0.4758	0.343464	0.608137	1.03722	0.0100952	0.501174	0.111671	0.890676	0.859182	0.00865054	0.244439	0.0963725	0.392506		0.010803	0.099908	0.00998	0.0916424	0.0721183
154	-3.2	2	-1.7534	1.29852			-1.5954	8.01677	-11.5297	2.37046		148	-0.1		0.784633	0.704986	0.864279	0.833524	0.00528943	0.500297	0.0960796	0.904513	0.502175	0.00289101	0.613453	0.451065	0.775842		0.011624	0.096269	0.006893	0.0914189	0.0720115
155	8.14	2	8.7433	0.482318			7.8049	5.96713	3.13076	1.8992		149	-0.1		0.888644	0.844596	0.932692	1.05612	0.00835568	0.382926	0	0.79417	0.724804	0.0044202	0.772176	0.657281	0.88707		0.012445	0.098064	0.007589	0.0911954	0.0719047
156	-6.42	2	-6.7702	0.980878			-3.7077	6.58683	-12.2451	2.51791		150	-0.1		0.951225	0.932036	0.970413	-0.1		0.377929	0	0.769935	-0.1		0.902121	0.850742	0.953501		0.013267	0.101046	0.008872	0.0909717	0.0717978
157	-17.39	2	-13.8844	0.487878			-8.00945	5.06895	-5.42384	1.72046		151	0.98713	0.133049	0.973785	0.963698	0.983872	1.03322	0.0391743	0.3297	0.000433022	0.658967	0.968691	0.0356945	0.943882	0.908308	0.979457		0.014088	0.085751	0.005348	0.0907482	0.0716909
158	-14.35	2	-13.3119	0.499922			-7.6888	4.42479	-1.61418	0.803963		152	-0.1		0.98568	0.980226	0.991134	-0.1		0.473	0.164409	0.78159	-0.1		0.975355	0.963947	0.986763		0.014909	0.095024	0.006173	0.0905247	0.0715841
159	-4.25	2	-3.70185	0.553541			-0.67735	3.00834	-0.06825	1.83552		153	1.08953	0.0488349	0.991127	0.988121	0.994133	0.750675	0.0118589	0.547359	0.255383	0.839335	1.06791	0.0158345	0.983343	0.975447	0.991238		0.015731	0.093038	0.005272	0.0902266	0.0714405
160	-3.04	2	-3.33595	0.913943			-0.73425	2.78334	-2.95103	1.05098		154	0.753561	0.00723841	0.990749	0.987947	0.993552	0.707661	0.00223229	0.544391	0.213612	0.875171	0.342657	0.00168908	0.980401	0.970473	0.990329		0.016552	0.093591	0.005303	0.0899196	0.0712926
161	8.32	2	7.85975	0.66778			7.6339	3.98754	-3.24933	2.79297		155	-0.1		0.987576	0.983836	0.991315	0.878803	0.0157514	0.412666	0.0330428	0.792289	0.894266	0.0166303	0.96787	0.948441	0.987299		0.017373	0.084658	0.005747	0.0896126	0.0711447
162	-0.67	2	1.652	0.652904			1.2281	7.42207	-8.80749	1.84475		156	0.992098	0.024763	0.977542	0.971019	0.984065	0.879231	0.0075111	0.384596	0.0213247	0.747868	0.271196	0.00361834	0.927442	0.869342	0.985541		0.018195	0.093231	0.004706	0.0893052	0.0709966
163	7.25	2	6.6891	0.262554			4.3757	6.02406	-2.92797	1.8842		157	1.00063	0.025308	0.947475	0.930546	0.964404	1.01302	0.00792891	0.327688	0.0168243	0.638551	0.97242	0.00815703	0.823614	0.688627	0.9586		0.019016	0.088321	0.004501	0.0889982	0.0708486
164	1.61	2	0.96655	0.473534			2.5605	1.88042	-1.45038	1.78795		158	0.896323	0.0282182	0.870774	0.828195	0.913354	-0.1		0.308484	0.00807992	0.608889	-0.1		0.624254	0.440631	0.807877		0.019837	0.084556	0.004627	0.0886912	0.0707007
165	8.09	2	7.4257	0.365717			4.4334	6.79378	5.45452	1.61385		159	0.746535	0.0295108	0.657471	0.537945	0.776996	0.997755	0.0095446	0.305394	0	0.656052	0.826307	0.00785304	0.351649	0.185867	0.517431		0.020659	0.085452	0.004979	0.0883213	0.0705208
166	-1.92	2	-0.51795	1.6516			1.443	2.81392	-1.66174	1.86177		160	0.495148	0.0225206	0.315584	0.173696	0.457473	0.920072	0.00725785	0.309919	0	0.679313	0.798358	0.00675543	0.0814901	0	0.190148		0.02148	0.093162	0.004866	0.0879363	0.0703334
167	-10.26	2	-9.61955	0.554651			-4.7398	3.59666	-0.69012	1.13258		161	0.270179	0.014183	0.0294807	0	0.0730257	0.874134	0.00497807	0.517209	0.209621	0.824796	0.785282	0.00585282	0.0413296	0	0.122695		0.022301	0.090246	0.004199	0.0875514	0.0701459
168	-9.46	2	-9.23485	0.699426			-4.6292	4.934	2.62509	1.79358		162	-0.1		0.00191941	0	0.00574344	0.943923	0.00627177	0.668965	0.474056	0.863873	0.715859	0.00520968	0.0266077	0	0.0816201		0.023123	0.094211	0.003856	0.087166	0.0699582
169	6.98	2	6.1659	0.453453			3.2295	5.94449	4.90833	3.59343		163	0.0550904	0.01516	0.0200275	0	0.0554089	0.788466	0.00624249	0.581376	0.370626	0.792126	0.725107	0.00602213	0.0378206	0	0.109357		0.023944	0.084276	0.004102	0.0867811	0.0697707
170	0.53	2	-2.35505	1.82064			-3.5254	8.74921	-4.91582	2.01728		164	0.656221	0.013243	0.0681193	0	0.18166	0.931778	0.00760431	0.407346	0.115763	0.698929	0.797709	0.00573793	0.0651611	0	0.187901		0.024765	0.094669	0.004512	0.0863962	0.0695833
172	-0.6	2					1.93025	3.47933	-5.8938	0.692326		165	0.401478	0.0207587	0.292155	0.100794	0.483516	0.711374	0.00790914	0.190961	0	0.485941	0.716102	0.00644026	0.100214	0	0.234218		0.025587	0.084385	0.003805	0.08596	0.0693687
173	6.06	2					8.04755	3.48237	1.47638	2.26337		166	0.797027	0.0177218	0.677658	0.55758	0.797737	0.441929	0.00422615	0.102948	0	0.271844	0.671092	0.00476202	0.365475	0.186664	0.544286		0.026408	0.091583	0.004228	0.0855042	0.0691437
174	-6.8	2					-1.46055	3.84563	-4.84989	2.87282		167	0.837678	0.02575	0.817949	0.759714	0.876184	0.903676	0.00771225	0.189078	0	0.403678	0.846284	0.00840476	0.508677	0.309997	0.707357		0.027229	0.084714	0.003763	0.0850483	0.0689187
175	1.96	2					0.71695	4.19893	-1.85436	1.83357		168	0.914154	0.0415934	0.912665	0.891302	0.934027	0.701436	0.0104107	0.285995	0	0.607557	0.342225	0.00681122	0.666098	0.440446	0.891751		0.028051	0.087539	0.003865	0.0845918	0.0686934
176	2.65	2					1.2509	8.41161	-4.88989	1.07302		169	0.784384	0.0082102	0.938503	0.92761	0.949395	0.871469	0.00270306	0.352019	0	0.728863	0.78707	0.00316424	0.716723	0.503877	0.929569		0.028872	0.085954	0.003564	0.084136	0.0684684
178	-11.14	2					-10.2393	5.8365	-3.47675	0.438251		170	0.9236	0.017339	0.901361	0.887926	0.914797	0.794767	0.00499897	0.4001	0.0453317	0.754868	0.107553	0.00168911	0.604381	0.412371	0.796391		0.029693	0.08477	0.003684	0.0836801	0.0682433
179	-11.4	2					-9.5339	6.4874	-6.9771	0.859864		171	-0.1		0.910681	0.894054	0.927308	-0.1		0.581826	0.317596	0.846055	-0.1		0.622706	0.420543	0.824869		0.030515	0.081396	0.003161	0.0831842	0.067996
180	-7.52	2					-6.90025	4.46525	-8.16032	2.15697		172	0.495478	0.0146984	0.930548	0.914011	0.947085	0.374409	0.00357055	0.843832	0.746672	0.940991	0		0.672042	0.490097	0.853987		0.031336	0.086047	0.003046	0.0826654	0.0677358
182	-9.93	2					-10.8956	7.26682	-2.02616	1.12222		173	0.583202	0.0139941	0.858254	0.81801	0.898498	1.01024	0.00725354	0.859209	0.778854	0.939564	0.327346	0.00272496	0.462631	0.257554	0.667709		0.032157	0.089886	0.003558	0.0821467	0.0674756
183	-7.31	2					-7.26215	6.37359	-5.59043	1.03461		174	0.729016	0.0210994	0.817149	0.763702	0.870597	1.02027	0.00709446	0.867417	0.789773	0.945062	0.593578	0.00540732	0.38534	0.1735	0.597179		0.032979	0.080385	0.003139	0.0816273	0.067215
184	2.06	2					-2.5905	3.70837	-2.62486	0.620495		175	-0.1		0.888051	0.848175	0.927927	-0.1		0.932246	0.895098	0.969394	-0.1		0.566167	0.366697	0.765637		0.0338	0.088842	0.003292	0.0811085	0.0669548
185	-7.48	2					-10.5367	3.55802	-3.57272	0.799718		176	0.864854	0.0225178	0.891079	0.842204	0.939954	1.04047	0.00831394	0.964407	0.945933	0.982881	0.627821	0.007348	0.607246	0.432834	0.781657		0.034621	0.08463	0.003203	0.0805897	0.0666946
187	13.27	2			4.02075	0.488862	1.099	3.88114	2.63845	5.18636		177	-0.1		0.838606	0.75817	0.919042	-0.1		0.972296	0.958211	0.98638	-0.1		0.495566	0.337682	0.65345		0.035443	0.083515	0.003227	0.0800413	0.0664166
188	-11.77	2			-14.2007	0.884222	-9.7852	2.36425	-12.4772	0.878413		178	0.520119	0.0134944	0.893096	0.8417	0.944492	0.923624	0.00479951	0.976307	0.965331	0.987283	0.101131	0.00151651	0.636956	0.489268	0.784645		0.036264	0.080801	0.003116	0.0794686	0.0661238
189	-16.28	2			-18.7113	1.32646	-11.7868	2.84715	-12.4582	1.28235		179	0.585996	0.0167123	0.947586	0.925231	0.969941	1.002	0.00723957	0.980318	0.972451	0.988186	0.292624	0.0033301	0.778347	0.640854	0.91584		0.037085	0.076087	0.00289	0.0788959	0.0658311
190	-19.44	2			-20.2451	0.629053	-12.9088	2.32782	-12.6674	0.868061		180	0.562104	0.0125804	0.935287	0.911149	0.959426	0.973869	0.00513761	0.964553	0.94225	0.986856	0.342783	0.00317194	0.706699	0.540201	0.873197		0.037907	0.080638	0.003126	0.0783226	0.065538
191	-7.19	2			-12.7198	1.14344	-5.9725	2.83151	-12.4546	1.26925		181	0.672081	0.0192797	0.949276	0.930941	0.967611	1.0331	0.0104741	0.970443	0.951015	0.989872	0		0.769834	0.630422	0.909246		0.038728	0.077895	0.002788	0.0777499	0.0652453
192	7.28	2			6.55375	0.52023	5.68125	4.70538	-3.41536	2.67147		182	0.617725	0.0155091	0.97406	0.965727	0.982394	0.975142	0.00704847	0.976247	0.959329	0.993166	0.127833	0.00150224	0.879202	0.789726	0.968678		0.039549	0.078218	0.002773	0.0771772	0.0649526
193	-6.46	2			-7.7348	1.42885	-5.5238	2.7946	-5.29681	1.16753		183	0.687266	0.0131449	0.975325	0.968565	0.982086	0.986127	0.00538441	0.95957	0.927841	0.991299	0.00457019	0.000714322	0.869579	0.762913	0.976245		0.040371	0.082933	0.002733	0.0765838	0.0646462
194	2.27	2			-2.1819	1.57142	-3.72265	4.30901	-1.93418	2.68987		184	0.553784	0.0148736	0.958952	0.947472	0.970432	0.965024	0.00594167	0.922384	0.862685	0.982082	0.169653	0.00169866	0.786842	0.648856	0.924829		0.041192	0.078204	0.002782	0.0759669	0.0643239
195	2.39	2			4.0664	0.417742	6.49975	2.77678	-1.81569	2.07839		185	-0.1		0.937136	0.917467	0.956805	-0.1		0.932083	0.884375	0.979792	-0.1		0.718315	0.566211	0.870418		0.042013	0.077734	0.003007	0.0753499	0.0640017
196	4.64	2			9.96695	0.523202	4.6097	4.64007	6.87205	2.64847		186	-0.1		0.86223	0.808125	0.916336	-0.1		0.950909	0.920155	0.981663	-0.1		0.505678	0.362691	0.648664		0.042835	0.080306	0.00275	0.0747322	0.063679
198	-20.99	2			-14.9718	0.572816	-7.5572	2.87664	-5.66041	2.49537		187	0.953302	0.0181904	0.790677	0.709633	0.871721	0.922649	0.00625395	0.938788	0.902193	0.975383	0		0.368501	0.240755	0.496248		0.043656	0.075974	0.002412	0.0741152	0.0633568
200	-21.92	2			-20.5666	0.400001	-14.218	1.41349	-12.7155	1.05984		188	0.980654	0.0419949	0.764563	0.686093	0.843033	0.95307	0.0213669	0.856839	0.767029	0.946648	-0.1		0.325408	0.169305	0.481512		0.044477	0.078145	0.002535	0.0734983	0.0630345
201	-19.77	2			-17.054	0.693904	-10.8072	2.81574	-12.2825	1.97878		189	0.234859	0.0137397	0.850651	0.801237	0.900064	0.716391	0.00846033	0.704698	0.503931	0.905465	0.221179	0.00873815	0.489392	0.261917	0.716868		0.045299	0.075328	0.002687	0.0728681	0.0627022
202	-4.43	2			-1.23335	0.819832	-1.23	3.2978	-7.9155	1.00804		190	0.939352	0.0318676	0.855244	0.812239	0.898249	0.598888	0.0138325	0.425629	0.111675	0.739583	0.0434476	0.0064844	0.502502	0.263892	0.741112		0.04612	0.07246	0.002526	0.0722168	0.0623537
203	6.31	2			4.8145	0.553557	6.54555	2.78828	0.45542	1.91979		191	0.362406	0.0158533	0.905961	0.880061	0.931862	0.453583	0.00646373	0.242778	-0.0261026	0.511658	0.0921576	0.00415565	0.635733	0.382485	0.888982		0.046941	0.075376	0.002793	0.0715656	0.0620051
204	2.71	2			0.48595	0.828258	1.86625	4.61109	-3.70641	1.17216		192	0.826103	0.0254907	0.876967	0.838893	0.915041	0	0	0.0836755	0	0.188057	0.35971	0.0104279	0.604551	0.358385	0.850718		0.047763	0.066564	0.002325	0.0709135	0.0616561
206	6.45	2			7.8426	1.3789	3.8401	3.69029	-0.32128	2.74943		193	0.098488	0.0369349	0.910749	0.880456	0.941042	-0.1		0.0340888	0	0.0916773	0.186192	0.0092651	0.70721	0.487668	0.926753		0.048584	0.069372	0.002657	0.0702623	0.0613075
207	-21.56	2			-19.6422	1.2466	-13.5339	1.36937	-12.8435	1.11412		194	0.83855	0.0563929	0.931308	0.907062	0.955554	-0.1		0.00174055	-0.00116281	0.00464391	0.768122	0.0271689	0.796077	0.633959	0.958194		0.049405	0.068621	0.00251	0.069611	0.0609589
208	-23.22	2			-22.0033	0.445503	-14.4271	1.6408	-12.0232	1.75269		195	0.892344	0.0157736	0.940708	0.921221	0.960194	0.0575513	0.00188162	0.00770729	-0.00264551	0.0180601	0.848989	0.00650238	0.801786	0.630613	0.972958		0.050227	0.063924	0.00223	0.0689523	0.0606035
209	-21.19	2			-21.5249	0.47055	-14.539	1.60825	-6.61242	2.58492		196	0.921657	0.0122323	0.912651	0.88416	0.941143	-0.1		0.0238611	0.00753756	0.0401847	0.778619	0.0052638	0.728686	0.524239	0.933134		0.051048	0.069566	0.002269	0.0682769	0.060232
210	-4.84	2			0.7608	1.35856	1.8178	5.31608	0.01271	2.31958		197	-0.1		0.887944	0.85287	0.923018	-0.1		0.250274	0.125199	0.375348	-0.1		0.648157	0.411731	0.884582		0.051869	0.067072	0.002314	0.0676015	0.0598605
211	4.21	2			1.28715	0.997064	5.97745	3.27682	-0.45252	2.27596		198	0.898458	0.0223809	0.762446	0.683841	0.841051	-0.1		0.428018	0.236984	0.619053	0.600913	0.0244812	0.402146	0.175339	0.628954		0.052691	0.067834	0.002285	0.0669252	0.0594885
213	-21.07	2					-14.2555	1.87551	-2.75957	0.965947		199	0.829166	0.042803	0.625331	0.490089	0.760573	-0.1		0.72623	0.612336	0.840123	-0.1		0.244194	0.0647193	0.423668		0.053512	0.063676	0.002331	0.0662498	0.0591169
214	-11.4	2					-10.3902	2.07933	-4.51937	4.53217		200	0.924427	0.0478072	0.465601	0.307018	0.624184	0.589939	0.015778	0.832549	0.754048	0.91105	-0.1		0.0904679	-0.000876134	0.181812		0.054333	0.06026	0.00223	0.0655744	0.0587454
215	-20.87	2					-10.981	3.32383	2.48221	3.5411		201	0.892787	0.0368468	0.265752	0.107994	0.423509	0.7153	0.0143075	0.921639	0.890585	0.952693	-0.1		0.0162513	-0.0046074	0.0371099		0.055155	0.067407	0.002478	0.0648955	0.0583698
216	-17.01	2					-13.6987	2.09492	-1.58913	5.52961		202	0.920119	0.0179286	0.316438	0.143177	0.489699	0.928104	0.00735461	0.93229	0.906413	0.958167	-0.1		0.00601201	0.000326438	0.0116976		0.055976	0.062206	0.002392	0.064206	0.0579788
217	-9.66	2					-8.64775	2.75859	-6.23852	6.55697		203	0.974542	0.0176618	0.343763	0.140675	0.546851	0.977709	0.0065774	0.961162	0.945424	0.976899	-0.1		0.0324284	-0.00495979	0.0698165		0.056797	0.062354	0.002342	0.0635164	0.0575878
218	-4.38	2					-10.935	2.86323	-2.29973	6.23635		204	0.96099	0.0290067	0.169432	0	0.348055	0.993882	0.0149951	0.972642	0.961677	0.983607	0.159017	0.00642066	0.0452381	0	0.121264		0.057619	0.060684	0.002319	0.062826	0.0571964
219	-15.8	2					-14.2521	1.65771	1.04014	3.67422		205	0.59086	0.0129646	0.0262998	0	0.06756	0.732296	0.00552545	0.957725	0.939264	0.976186	0		0.0240629	0	0.0756253		0.05844	0.063903	0.002287	0.0621364	0.0568055
												206	0.714144	0.0292974	0.00683741	-0.00468473	0.0183596	0.85024	0.014333	0.947169	0.92625	0.968089	0.325264	0.0192058	0.0211536	0	0.0696003		0.059261	0.059694	0.00212	0.0614469	0.0564145
												207	0.339832	0.0126192	0.0164252	0.000136124	0.0327144	0.139599	0.00205671	0.913849	0.884712	0.942987	0.459582	0.00923556	0.0359604	0	0.112078		0.060083	0.060602	0.002223	0.060756	0.0560215
												208	0.601809	0.0365681	0.220768	0.0734893	0.368047	0.0902514	0.00452048	0.884941	0.859619	0.910263	0.366685	0.0102525	0.101076	0	0.221922		0.060904	0.055792	0.002303	0.060062	0.0556147
												209	0.330894	0.0202569	0.576569	0.404177	0.748962	0.00779635	0.00219325	0.879158	0.858087	0.900229	0.640065	0.0111508	0.381412	0.221977	0.540847		0.061725	0.057547	0.002086	0.0593679	0.0552079
												210	0.674052	0.0142398	0.818644	0.740985	0.896302	0.155248	0.00219477	0.896435	0.868944	0.923925	0.777888	0.00682067	0.631006	0.467365	0.794646		0.062547	0.058348	0.002073	0.058673	0.0548007
												211	0.881809	0.0177739	0.910628	0.872824	0.948432	0.586049	0.00572229	0.932557	0.904099	0.961016	0.917619	0.00916083	0.785094	0.658432	0.911756		0.063368	0.056501	0.002206	0.0579789	0.0543939
												212	-0.1		0.941065	0.919832	0.962299	-0.1		0.965198	0.949064	0.981331	-0.1		0.856515	0.781862	0.931167		0.064189	0.05449	0.002187	0.0572849	0.0539871
												213	0.93755	0.0194596	0.971345	0.961972	0.980718	0.872358	0.0080469	0.979599	0.969168	0.990031	0.916448	0.0100452	0.925047	0.889133	0.96096		0.065011	0.053479	0.002171	0.05659	0.0535797
												214	0.95855	0.0258726	0.973233	0.965518	0.980948	1.04518	0.0165475	0.987054	0.981009	0.993099	0.920116	0.0133678	0.93458	0.918742	0.950417		0.065832	0.057173	0.002156	0.0559005	0.0531607
												215	0.976173	0.0397129	0.953537	0.939224	0.967851	0.976567	0.0208908	0.985075	0.977861	0.992288	-0.1		0.886374	0.846823	0.925926		0.066653	0.053945	0.001994	0.055211	0.0527417
												216	-0.1		0.95216	0.93652	0.9678	-0.1		0.979463	0.966549	0.992378	-0.1		0.861587	0.793542	0.929633		0.067475	0.053364	0.00222	0.0545207	0.0523222
												217	0.916709	0.0134743	0.97464	0.96702	0.98226	0.946826	0.00533759	0.986678	0.978146	0.99521	0.978402	0.00774292	0.930199	0.895645	0.964752		0.068296	0.05554	0.002049	0.0538312	0.0519032
												218	0.844878	0.0203726	0.98474	0.980803	0.988677	0.969621	0.00635817	0.987314	0.978324	0.996304	0.492058	0.00339725	0.954611	0.928494	0.980728		0.069117	0.053342	0.001996	0.0531417	0.0514842
												219	0.905227	0.0132502	0.985797	0.982428	0.989166	0.938494	0.00477296	0.979516	0.970641	0.988391	0.931611	0.0070111	0.947229	0.909112	0.985346		0.069939	0.053452	0.00185	0.0524513	0.0510647
												220	0.81965	0.0129744	0.976292	0.969544	0.98304	0.947785	0.00490221	0.967544	0.956254	0.978834	1.03026	0.00700527	0.906271	0.837498	0.975044		0.07076	0.048868	0.001962	0.0517738	0.0506378
												221	0.771842	0.00954384				0.958124	0.0035715				0.80105	0.00317036					0.071581	0.047692	0.001996	0.0510972	0.0502102
												222	-0.1					-0.1					-0.1						0.072403	0.048869	0.001913	0.0504197	0.0497821
												223	0.817404	0.00900339				0.986862	0.00370384				0.783247	0.00283411					0.073224	0.049702	0.001962	0.0497431	0.0493545
												224	0.856461	0.00855645				0.984042	0.00305259				0.85355	0.00365899					0.074045	0.048417	0.001919	0.0490665	0.0489269
												225	0.810965	0.0081008				0.883246	0.00257806				0.632757	0.00234645					0.074867	0.049353	0.001767	0.048389	0.0484987
												226	0.831228	0.00752458				0.689649	0.00197342				0.706005	0.00301234					0.075688	0.04414	0.002033	0.0477294	0.0480669
																													0.076509	0.046229	0.001898	0.0470731	0.0476341
																													0.077331	0.044654	0.001906	0.0464159	0.0472009
																													0.078152	0.042257	0.001874	0.0457596	0.0467682
																													0.078973	0.045714	0.001948	0.0451033	0.0463355
																													0.079795	0.04188	0.001699	0.0444461	0.0459023
																													0.080616	0.042881	0.001919	0.0438098	0.0454682
																													0.081437	0.042041	0.001848	0.0431802	0.0450338
																													0.082259	0.040339	0.001792	0.0425497	0.0445989
																													0.08308	0.041271	0.001716	0.0419201	0.0441644
																													0.083901	0.039173	0.001633	0.0412904	0.04373
																													0.084723	0.040557	0.001775	0.04066	0.043295
																													0.085544	0.036006	0.001771	0.0400515	0.0428616
																													0.086365	0.039217	0.00165	0.0394538	0.0424286
																													0.087187	0.03925	0.001796	0.0388554	0.0419952
																													0.088008	0.038079	0.001819	0.0382577	0.0415622
																													0.088829	0.036948	0.001711	0.03766	0.0411293
																													0.089651	0.037956	0.001626	0.0370616	0.0406958
																													0.090472	0.037074	0.001785	0.0364846	0.0402655
																													0.091293	0.032647	0.001648	0.0359231	0.039837
																													0.092115	0.03602	0.001657	0.0353608	0.0394081
																													0.092936	0.034798	0.001671	0.0347993	0.0389796
																													0.093757	0.032637	0.00158	0.0342377	0.0385512
																													0.094579	0.031886	0.001578	0.0336754	0.0381222
																													0.0954	0.031149	0.001683	0.0331329	0.0376973
																													0.096221	0.031715	0.00145	0.0326106	0.0372762
																													0.097043	0.032526	0.001633	0.0320875	0.0368545
																													0.097864	0.031057	0.001569	0.0315651	0.0364333
																													0.098685	0.030216	0.001641	0.0310427	0.0360122
																													0.099507	0.029681	0.001651	0.0305197	0.0355905
																													0.100328	0.029252	0.001581	0.0300137	0.0351733
																													0.101149	0.029201	0.001625	0.0295324	0.0347619
																													0.101971	0.028884	0.001594	0.0290505	0.0343501
																													0.102792	0.029238	0.00162	0.0285692	0.0339387
																													0.103613	0.029248	0.001588	0.0280879	0.0335273
																													0.104435	0.026427	0.001469	0.0276061	0.0331155
																													0.105256	0.027165	0.001519	0.0271379	0.0327079
																													0.106077	0.025589	0.00157	0.0266986	0.0323086
																													0.106899	0.025506	0.001554	0.0262588	0.0319087
																													0.10772	0.026604	0.001509	0.0258195	0.0315094
																													0.108541	0.024802	0.00152	0.0253803	0.0311101
																													0.109363	0.026183	0.001503	0.0249404	0.0307103
																													0.110184	0.024069	0.001502	0.0245106	0.0303141
																													0.111005	0.024313	0.0014	0.0241133	0.0299288
																													0.111827	0.02424	0.001398	0.0237155	0.0295429
																													0.112648	0.024939	0.001357	0.0233183	0.0291576
																													0.113469	0.021299	0.001459	0.022921	0.0287722
																													0.114291	0.023715	0.001401	0.0225232	0.0283864
																													0.115112	0.020554	0.001499	0.0221316	0.0280032
																													0.115933	0.020944	0.001352	0.0217754	0.0276335
																													0.116755	0.022944	0.001443	0.0214188	0.0272633
																													0.117576	0.020745	0.001384	0.0210627	0.0268936
																													0.118397	0.021742	0.001506	0.0207066	0.0265239
																													0.119219	0.017841	0.001456	0.02035	0.0261537
																													0.12004	0.020887	0.001386	0.0199958	0.0257849
																													0.120861	0.019218	0.001393	0.0196792	0.0254321
																													0.121683	0.021407	0.001379	0.0193623	0.0250789
																													0.122504	0.019789	0.001349	0.0190457	0.0247262
																													0.123325	0.019252	0.001391	0.0187291	0.0243734
																													0.124147	0.018634	0.001295	0.0184122	0.0240202
																													0.124968	0.018978	0.001392	0.0180956	0.0236675
																													0.125789	0.020222	0.001342	0.017815	0.023332
																													0.126611	0.015463	0.001361	0.0175355	0.0229969
																													0.127432	0.018441	0.001387	0.0172563	0.0226622
																													0.128253	0.018139	0.001263	0.0169772	0.0223275
																													0.129075	0.016322	0.001302	0.0166977	0.0219924
																													0.129896	0.015913	0.001256	0.0164185	0.0216576
																													0.130717	0.017592	0.001333	0.0161698	0.0213393
																													0.131539	0.016414	0.001299	0.0159251	0.0210229
																													0.13236	0.017328	0.001299	0.0156808	0.020707
																													0.133181	0.016174	0.001292	0.0154365	0.020391
																													0.134003	0.01826	0.001302	0.0151918	0.0200747
																													0.134824	0.016265	0.001321	0.0149475	0.0197587
																													0.135645	0.016844	0.001334	0.0147282	0.0194579
																													0.136467	0.013921	0.001308	0.0145155	0.0191609
																													0.137288	0.016099	0.001263	0.0143031	0.0188642
																													0.138109	0.015546	0.00132	0.0140906	0.0185675
																													0.138931	0.016178	0.001312	0.013878	0.0182705
																													0.139752	0.016984	0.001247	0.0136655	0.0179738
																													0.140573	0.014	0.001317	0.0134732	0.0176907
																													0.141395	0.013271	0.001265	0.0132892	0.0174132
																													0.142216	0.013798	0.001202	0.0131056	0.017136
																													0.143037	0.013732	0.00127	0.0129219	0.0168589
																													0.143859	0.01592	0.001234	0.0127381	0.0165814
																													0.14468	0.012531	0.001256	0.0125544	0.0163042
																													0.145501	0.012555	0.001257	0.0123863	0.0160389
																													0.146323	0.014913	0.001285	0.0122281	0.0157809
																													0.147144	0.010398	0.001196	0.01207	0.0155232
																													0.147965	0.014461	0.001196	0.0119119	0.0152656
																													0.148787	0.015388	0.001212	0.0117536	0.0150076
																													0.149608	0.013732	0.001276	0.0115955	0.0147499
																													0.150429	0.012424	0.001192	0.0114491	0.0145023
																													0.151251	0.01292	0.001155	0.0113132	0.0142636
																													0.152072	0.010513	0.001197	0.0111775	0.0140252
																													0.152893	0.01136	0.001181	0.0110418	0.0137868
																													0.153715	0.013653	0.001225	0.0109059	0.0135482
																													0.154536	0.014108	0.001178	0.0107701	0.0133098
																													0.155357	0.011983	0.00124	0.0106428	0.0130796
																													0.156179	0.011146	0.001183	0.0105262	0.0128599
																													0.157	0.011323	0.001252	0.0104098	0.0126403
																													0.157821	0.010207	0.001193	0.0102933	0.0124209
																													0.158643	0.010696	0.001218	0.0101767	0.0122011
																													0.159464	0.011009	0.001278	0.0100603	0.0119816
																													0.160285	0.009971	0.001218	0.0099495	0.0117684
																													0.161107	0.011257	0.00124	0.00984926	0.011567
																													0.161928	0.01015	0.001196	0.00974915	0.0113659
																													0.162749	0.010698	0.001189	0.00964902	0.0111647
																													0.163571	0.007486	0.001169	0.00954878	0.0109633
																													0.164392	0.008467	0.001209	0.00944866	0.0107621
																													0.165213	0.011329	0.001311	0.00935206	0.0105655
																													0.166035	0.010709	0.001269	0.00926544	0.0103817
																													0.166856	0.009322	0.001237	0.00917892	0.0101982
																													0.167677	0.010664	0.001244	0.00909241	0.0100147
																													0.168499	0.010156	0.001155	0.00900579	0.00983089
																													0.16932	0.007419	0.001177	0.00891927	0.00964735
																													0.170141	0.008343	0.001244	0.00883466	0.0094667
																													0.170963	0.008937	0.001285	0.00875918	0.00929978
																													0.171784	0.008975	0.001202	0.00868379	0.00913306
																													0.172605	0.008906	0.001229	0.0086084	0.00896635
																													0.173427	0.008814	0.001289	0.00853292	0.00879943
																													0.174248	0.0107	0.001375	0.00845753	0.00863272
																													0.175069	0.011	0.001329	0.00838289	0.00846734
																													0.175891	0.005288	0.001259	0.00831634	0.00831638
																													0.176712	0.007212	0.001314	0.00824988	0.0081656
																													0.177533	0.006956	0.001213	0.00818341	0.00801483
																													0.178355	0.010495	0.001311	0.00811687	0.00786386
																													0.179176	0.009441	0.001291	0.0080504	0.00771309
																													0.179997	0.008279	0.001276	0.00798394	0.00756231
																													0.180819	0.008785	0.001261	0.00792438	0.0074263
																													0.18164	0.009326	0.001235	0.00786493	0.00729051
																													0.182461	0.008163	0.001295	0.00780547	0.00715472
																													0.183283	0.010539	0.001279	0.00774594	0.00701876
																													0.184104	0.007606	0.001337	0.00768648	0.00688297
																													0.184925	0.006038	0.001281	0.00762702	0.00674718
																													0.185747	0.006892	0.001273	0.00757238	0.00662396
																													0.186568	0.008046	0.001311	0.00751829	0.00650217
																													0.187389	0.007675	0.001343	0.00746421	0.00638038
																													0.188211	0.004299	0.001263	0.00741006	0.00625844
																													0.189032	0.008655	0.001287	0.00735597	0.00613665
																													0.189853	0.007233	0.001317	0.00730189	0.00601486
																													0.190675	0.007705	0.001317	0.00725103	0.00590361
																													0.191496	0.006545	0.00129	0.00720096	0.00579481
																													0.192317	0.005832	0.001365	0.00715088	0.00568601
																													0.193139	0.007229	0.00132	0.00710075	0.00557708
																													0.19396	0.007169	0.001279	0.00705067	0.00546829
																													0.194781	0.007451	0.001355	0.00700059	0.00535949
																													0.195603	0.007538	0.001245	0.00695259	0.00525937
																													0.196424	0.004386	0.001293	0.00690543	0.00516256
																													0.197245	0.006017	0.001308	0.00685826	0.00506575
																													0.198067	0.004522	0.001353	0.00681103	0.00496882
																													0.198888	0.004154	0.00132	0.00676386	0.00487201
																													0.199709	0.00496	0.001312	0.00671669	0.0047752
																													0.200531	0.008825	0.001287	0.00667079	0.00468539
																													0.201352	0.007396	0.001364	0.00662566	0.00459957
																													0.202173	0.007293	0.001296	0.00658053	0.00451376
																													0.202995	0.007461	0.001323	0.00653535	0.00442784
																													0.203816	0.006548	0.001361	0.00649022	0.00434202
																													0.204637	0.005913	0.001235	0.00644509	0.00425621
																													0.205459	0.006058	0.001229	0.00640069	0.0041759
																													0.20628	0.007005	0.00134	0.00635695	0.00410012
																													0.207101	0.007027	0.001301	0.0063132	0.00402433
																													0.207923	0.008098	0.001336	0.00626941	0.00394846
																													0.208744	0.007427	0.001325	0.00622567	0.00387268
																													0.209565	0.007767	0.001357	0.00618193	0.00379689
																													0.210387	0.006754	0.001334	0.00613856	0.00372531
																													0.211208	0.004929	0.001337	0.00609574	0.00365863
																													0.212029	0.005108	0.001317	0.00605292	0.00359196
																													0.212851	0.00677	0.001383	0.00601005	0.0035252
																													0.213672	0.005415	0.001345	0.00596723	0.00345852
																													0.214493	0.00378	0.001256	0.00592441	0.00339185
																													0.215315	0.004993	0.001389	0.00588177	0.00332824
																													0.216136	0.006895	0.001367	0.00583957	0.00326979
																													0.216957	0.006115	0.001323	0.00579736	0.00321134
																													0.217779	0.005612	0.001342	0.00575511	0.00315282
																													0.2186	0.005288	0.001271	0.0057129	0.00309437
																													0.219421	0.002593	0.001336	0.0056707	0.00303592
																													0.220243	0.005616	0.001317	0.00562858	0.00297959
																													0.221064	0.007768	0.001343	0.00558682	0.00292854
																													0.221885	0.003537	0.001317	0.00554507	0.00287749
																													0.222707	0.00534	0.001334	0.00550326	0.00282637
																													0.223528	0.004201	0.001342	0.0054615	0.00277532
																													0.224349	0.005309	0.001369	0.00541975	0.00272427
																													0.225171	0.006373	0.00135	0.00537802	0.00267454
																													0.225992	0.006125	0.001335	0.00533666	0.00263012
																													0.226813	0.006023	0.001332	0.0052953	0.00258569
																													0.227635	0.004166	0.001319	0.00525389	0.00254122
																													0.228456	0.003097	0.001351	0.00521253	0.0024968
																													0.229277	0.003725	0.001391	0.00517117	0.00245237
																													0.230099	0.007799	0.001372	0.0051298	0.00240861
																													0.23092	0.005265	0.001359	0.00508887	0.0023701
																													0.231741	0.004778	0.001303	0.00504794	0.00233159
																													0.232563	0.007462	0.001398	0.00500696	0.00229304
																													0.233384	0.006248	0.001351	0.00496603	0.00225453
																													0.234205	0.003836	0.001397	0.00492509	0.00221602
																													0.235027	0.003534	0.001403	0.00488413	0.00217764
																													0.235848	0.004816	0.001393	0.00484373	0.00214439
																													0.236669	0.00252	0.001304	0.00480333	0.00211114
																													0.237491	0.00412	0.001359	0.00476289	0.00207785
																													0.238312	0.003378	0.00128	0.00472249	0.00204461
																													0.239133	0.004922	0.001418	0.00468209	0.00201136
																													0.239955	0.00545	0.001391	0.00464164	0.00197807
																													0.240776	0.003422	0.001327	0.0046019	0.00194923
																													0.241597	0.007243	0.001337	0.00456219	0.00192064
																													0.242419	0.003421	0.001321	0.00452244	0.00189202
																													0.24324	0.004884	0.001292	0.00448273	0.00186344
																													0.244061	0.003822	0.001451	0.00444302	0.00183485
																													0.244883	0.003282	0.001328	0.00440327	0.00180623
																													0.245704	0.003016	0.001337	0.00436432	0.00178118
																													0.246525	0.002548	0.001348	0.00432549	0.00175671
																													0.247347	0.004692	0.001291	0.00428663	0.00173222
																													0.248168	0.005779	0.001342	0.0042478	0.00170775
																													0.248989	0.005805	0.001394	0.00420898	0.00168328
																													0.249811	0.00415	0.0014	0.00417011	0.00165879
																													0.250632	0.00612	0.001367	0.00413213	0.00163712
																													0.251453	0.004014	0.001358	0.00409441	0.00161628
																													0.252275	0.003497	0.001333	0.00405664	0.00159542
																													0.253096	0.00518	0.001366	0.00401891	0.00157459
																													0.253917	0.00276	0.00138	0.00398118	0.00155375
																													0.254739	0.001947	0.00133	0.00394341	0.00153289
																													0.25556	0.005861	0.001347	0.00390659	0.00151423
																													0.256381	0.004497	0.001403	0.00387018	0.00149658
																													0.257203	0.002367	0.00146	0.00383373	0.00147891
																													0.258024	0.003635	0.001433	0.00379732	0.00146127
																													0.258845	0.002543	0.001342	0.00376092	0.00144362
																													0.259667	0.00235	0.001385	0.00372447	0.00142595
																													0.260488	0.003092	0.001374	0.00368898	0.00140997
																													0.261309	0.003828	0.001327	0.00365411	0.00139511
																													0.262131	0.00033	0.001419	0.0036192	0.00138024
																													0.262952	0.000561	0.001301	0.00358433	0.00136539
																													0.263773	0.003972	0.001321	0.00354946	0.00135053
																													0.264595	0.003725	0.001392	0.00351455	0.00133566
																													0.265416	0.000742	0.001344	0.00348057	0.00132204
																													0.266237	0.002655	0.001366	0.00344745	0.00130963
																													0.267059	0.001764	0.001356	0.00341428	0.00129719
																													0.26788	0.001468	0.00144	0.00338116	0.00128478
																													0.268701	0.003338	0.001435	0.00334804	0.00127236
																													0.269523	0.000227	0.001268	0.00331487	0.00125993
																													0.270344	0.004293	0.001391	0.00328256	0.0012484
																													0.271165	0.003969	0.001388	0.00325137	0.00123811
																													0.271987	0.002695	0.001361	0.00322014	0.0012278
																													0.272808	0.005238	0.001435	0.00318894	0.0012175
																													0.273629	0.002693	0.001394	0.00315775	0.00120721
																													0.274451	0.001414	0.001408	0.00312652	0.0011969
																													0.275272	0.001274	0.001414	0.00309602	0.0011872
																													0.276093	0.002099	0.001386	0.00306692	0.00117875
																													0.276915	0.002781	0.001354	0.00303778	0.00117027
																													0.277736	0.000462	0.001322	0.00300867	0.00116181
																													0.278557	0.003599	0.001363	0.00297957	0.00115335
																													0.279379	0.001616	0.001385	0.00295043	0.00114488
																													0.2802	0.003481	0.001334	0.00292186	0.0011368
																													0.281021	0.003274	0.001333	0.00289497	0.00112991
																													0.281843	-1e-05	0.001328	0.00286805	0.00112302
																													0.282664	0.003613	0.001448	0.00284116	0.00111614
																													0.283485	0.001889	0.001353	0.00281426	0.00110926
																													0.284307	0.003218	0.001447	0.00278734	0.00110236
																													0.285128	0.003721	0.001333	0.0027608	0.00109569
																													0.285949	0.002707	0.00129	0.00273621	0.00109016
																													0.286771	0.001242	0.001361	0.00271159	0.00108461
																													0.287592	0.004791	0.001322	0.002687	0.00107908
																													0.288413	0.002312	0.001308	0.00266241	0.00107354
																													0.289235	-6e-05	0.001351	0.00263778	0.001068
																													0.290056	0.001459	0.001334	0.00261335	0.00106255
																													0.290877	0.002198	0.001447	0.00259111	0.00105816
																													0.291699	-0.00026	0.001353	0.00256883	0.00105376
																													0.29252	0	0.00134	0.00254658	0.00104937
																													0.293341	0.003779	0.001389	0.00252434	0.00104497
																													0.294163	0.004213	0.001384	0.00250206	0.00104058
																													0.294984	0.00163	0.001327	0.00247982	0.00103618
																													0.295805	0.003574	0.001424	0.00245987	0.00103273
																													0.296627	0.002643	0.001407	0.00243995	0.00102929
																													0.297448	-0.00122	0.001349	0.00242006	0.00102585
																													0.298269	0.00124	0.001312	0.00240016	0.00102242
																													0.299091	0.002778	0.001375	0.00238024	0.00101898
																													0.299912	0.002349	0.001389	0.00236034	0.00101554
																													0.300733	0.002865	0.00135	0.00234251	0.00101281
																													0.301555	0.00038	0.001347	0.0023249	0.00101015
																													0.302376	0.002787	0.001324	0.00230732	0.00100751
																													0.303197	0.002291	0.001352	0.00228973	0.00100486
																													0.304019	0.001801	0.001438	0.00227212	0.0010022
																													0.30484	0.004147	0.001335	0.00225454	0.000999557
																													0.305661	0.003807	0.001352	0.00223876	0.000997421
																													0.306483	0.001336	0.00138	0.00222339	0.000995408
																													0.307304	0.002273	0.001345	0.00220804	0.000993396
																													0.308125	0.0005	0.001372	0.00219269	0.000991385
																													0.308947	0.000804	0.001305	0.00217732	0.00098937
																													0.309768	0.002952	0.001421	0.00216197	0.000987358
																													0.310589	0.002587	0.001337	0.00214814	0.000985706
																													0.311411	0.00404	0.001317	0.00213489	0.000984193
																													0.312232	0.001196	0.00132	0.00212166	0.000982682
																													0.313053	0.00233	0.001382	0.00210843	0.000981171
																													0.313875	0.001314	0.001356	0.00209519	0.000979658
																													0.314696	6.7e-05	0.001361	0.00208196	0.000978146
																													0.315517	0.001659	0.001393	0.00206997	0.000976874
																													0.316339	0.003111	0.001386	0.0020587	0.000975739
																													0.31716	0.002419	0.001327	0.00204744	0.000974606
																													0.317981	0.002193	0.001239	0.00203618	0.000973475
																													0.318803	0.002216	0.001377	0.00202491	0.000972339
																													0.319624	0.001851	0.001424	0.00201364	0.000971207
																													0.320445	0.000819	0.001369	0.00200336	0.00097022
																													0.321267	0.000705	0.001415	0.00199388	0.000969355
																													0.322088	0.002418	0.001337	0.00198442	0.00096849
																													0.322909	0.000164	0.001263	0.00197496	0.000967627
																													0.323731	0.001072	0.00139	0.00196548	0.000966762
																													0.324552	0.002246	0.001407	0.00195602	0.000965897
																													0.325373	0.001131	0.001413	0.00194728	0.000965112
																													0.326195	0.003024	0.001401	0.0019394	0.00096442
																													0.327016	0.00281	0.00141	0.00193153	0.000963728
																													0.327837	0.002742	0.001381	0.00192367	0.000963035
																													0.328659	0.002031	0.001308	0.00191579	0.000962342
																													0.32948	0.000639	0.001387	0.00190792	0.000961651
																													0.330301	0.002975	0.001284	0.00190056	0.000960991
																													0.331123	0.00232	0.001368	0.00189407	0.000960386
																													0.331944	0.002217	0.001448	0.00188759	0.000959781
																													0.332765	0.003016	0.001422	0.0018811	0.000959176
																													0.333587	0.001064	0.001358	0.00187461	0.000958571
																													0.334408	0.0026	0.001414	0.00186813	0.000957967
																													0.335229	0.002751	0.001428	0.00186197	0.000957366
																													0.336051	0.001477	0.001333	0.00185664	0.000956774
																													0.336872	0.001669	0.001409	0.00185131	0.000956182
																													0.337693	0.0025	0.001402	0.00184599	0.000955592
																													0.338515	0.002037	0.00133	0.00184066	0.000955
																													0.339336	-0.00015	0.001368	0.00183534	0.000954408
																													0.340157	0.002696	0.001344	0.00183019	0.000953807
																													0.340979	-0.00059	0.001374	0.0018258	0.000953166
																													0.3418	0.003656	0.001355	0.00182142	0.000952526
																													0.342621	0.001556	0.001378	0.00181703	0.000951885
																													0.343443	0.002999	0.001353	0.00181264	0.000951244
																													0.344264	0.000933	0.001397	0.00180826	0.000950603
																													0.345085	0.000826	0.001382	0.00180395	0.000949952
																													0.345907	0.000906	0.001413	0.00180028	0.00094921
																													0.346728	0.001203	0.001285	0.00179661	0.000948468
																													0.347549	0.002053	0.001315	0.00179294	0.000947726
																													0.348371	0.002864	0.001369	0.00178927	0.000946983
																													0.349192	0.000626	0.001448	0.00178561	0.00094624
																													0.350013	-0.00042	0.001396	0.00178195	0.000945496

## Sheet: Supp Figure 9
Panel A - RDC data and fitting to complex structure								Panel B - Relaxation analysis Free vs Bound
Residue Number	Experimental RCDs		Calculated RDCs after fitting with Pales					Residue Number	HetNOE free		HetNOE bound
			Fitting to WW1		Fitting to WW2				NOE	Error	NOE	Error
	D (Hz)	Error	D (Hz) calculated	SD	D (Hz) calculated	SD		140	-1.06075	0.04919	-1.33484	0.05526
145	-10.19	2	-12.2955	4.84187				141	-0.76443	0.0365	-0.95465	0.03622
146	17.53	2	13.6857	1.12217				142	-0.23628	0.02151	-0.42133	0.01398
147	5.65	2	3.74765	0.946294				143	-0.21186	0.01936	-0.35524	0.01203
148	-4.75	2	-5.5677	2.57313				144	0.11682	0.02821	0.05759	0.01071
149	-26.14	2	-23.3695	0.986515				145	0.43775	0.03992	0.42404	0.02836
153	5.35	2	4.92455	1.13354				146	0.62359	0.05239	0.64766	0.05012
155	8.5	2	13.2592	2.13774				147	0.69889	0.07859	0.63978	0.09869
156	-17.14	2	-21.6783	0.813484				148	0.66524	0.05172	0.68736	0.07924
157	-29.85	2	-25.8937	1.14641				149	0.66415	0.06362	0.74307	0.07071
158	-18.82	2	-17.3905	0.938286				150			0.66819	0.05735
159	-2.77	2	-1.6112	1.03594				151			0.65859	0.11064
160	4.6	2	3.8291	1.45996				152
161	6.94	2	8.4666	0.916853				153	0.61736	0.10535	0.59829	0.05216
162	-11.75	2	-9.75245	0.733452				154	0.49482	0.04397	0.68023	0.05256
163	1	2	1.38745	0.713178				155	0.76016	0.15701	0.5491	0.05813
164	5.92	2	8.62375	0.613655				156	0.57649	0.07886	0.60267	0.07482
165	24.12	2	22.3447	1.22682				157	0.6791	0.07108	0.66617	0.12298
166	5.1	2	3.3342	2.23261				158	0.90209	0.12375	0.68242	0.09983
167	-8.94	2	-10.6271	1.40283				159	0.67023	0.08613	0.67021	0.0909
168	-11.21	2	-12.5522	1.93835				160	0.61147	0.06789	0.77299	0.10115
169	4.22	2	4.5057	1.5775				161	0.69418	0.06226	0.62503	0.05997
187	25.04				22.0426	0.635396		162	0.72425	0.05844	0.72928	0.06009
188	4.29				2.46345	0.75567		163	0.69388	0.06391	0.75192	0.0693
189	5.95				1.0053	1.2868		164	0.59504	0.06622	0.68289	0.06192
190	-17.92				-15.3912	0.483464		165	0.60321	0.06258	0.64526	0.05194
191	-7.16				-11.2062	0.519318		166	0.64475	0.05001	0.56033	0.08042
192	3.04				1.708	0.419878		167	0.62113	0.06911	0.60725	0.1497
193	-13.61				-8.3072	1.21708		168	0.62866	0.10314	0.83498	0.14534
194	-17.1				-18.6101	0.798339		169	0.63817	0.07021	0.68106	0.06009
195	-3.05				-2.67985	0.651891		170	0.492	0.04401	0.54597	0.04602
196	19.65				22.6591	0.622626		171
198	-15.33				-11.646	0.345127		172	0.64969	0.05399	0.67494	0.0477
199	-14.62				-10.055	0.50493		173	0.67344	0.0468	0.70001	0.04659
200	-12.68				-12.627	0.751795		174	0.57775	0.06616	0.76987	0.14016
201	2.87				3.77585	0.694687		175	0.56891	0.04864
202	5.4				7.7916	0.736899		176	0.57085	0.06394	0.66502	0.12656
204	-3.51				-7.61725	0.66567		177
205	2.64				3.42045	0.779282		178	0.51851	0.04939	0.65803	0.04948
206	22.17				24.4744	0.462224		179	0.48014	0.0528	0.64054	0.08206
207	-2.63				-7.4255	2.78215		180	0.38181	0.03867	0.49978	0.09288
209	-16.59				-15.3533	0.749102		181			0.59711	0.05085
210	-15.31				-12.3169	0.778579		182	0.50353	0.04686	0.55123	0.07987
								183	0.46859	0.03738	0.63525	0.04186
								184	0.41659	0.06623
								185	0.45459	0.06057	0.57596	0.12887
								186
								187	0.66538	0.04189	0.75502	0.07318
								188	0.68125	0.11625	0.75271	0.09789
								189	0.69005	0.07854	0.69242	0.0676
								190	0.7174	0.11436	0.77562	0.09597
								191	0.73476	0.06884	0.68369	0.05857
								192	0.64281	0.08755	0.63856	0.08724
								193			0.72048	0.14556
								194			0.62971	0.17553
								195	0.59654	0.04429	0.64059	0.04653
								196	0.31615	0.03319	0.39367	0.02916
								197
								198	0.66125	0.0617	0.72403	0.09383
								199	0.785	0.1499	0.81454	0.14847
								200	0.76914	0.1516	0.75994	0.10208
								201	0.71084	0.17531	0.81769	0.10105
								202	0.59801	0.04658	0.62772	0.05576
								203	0.50767	0.03669	0.5336	0.04003
								204	0.72235	0.09545	0.739	0.07343
								205	0.64209	0.09365	0.7316	0.08483
								206	0.66523	0.08411	0.73126	0.06926
								207	0.67479	0.04586	0.72651	0.06493
								208	0.53618	0.09097	0.73391	0.08862
								209	0.7444	0.0896	0.72511	0.10106
								210	0.61407	0.04763	0.66482	0.07236
								211	0.64386	0.06572	0.68862	0.05235
								212
								213	0.64432	0.06841	0.71701	0.05603
								214	0.84361	0.11412	0.68133	0.04542
								215	0.71637	0.16546	0.68202	0.09012
								216	0.59908	0.06232	0.66167	0.05359
								217	0.62811	0.05222	0.62349	0.04555
								218	0.64234	0.05204
								219	0.58005	0.03877	0.56768	0.03979
								220	0.58112	0.04178	0.52214	0.03525
								221			0.51246	0.02391
								222	0.43221	0.02658	0.36567	0.01718
								223	0.25071	0.02841	0.31436	0.01615
								224	0.21138	0.02567	0.20146	0.01279
								225	0.13819	0.02218	0.07535	0.00991
								226	0.16227	0.01815	0.05515	0.00817
								227	0.07152	0.01818	-0.01693	0.00692
								228	-0.01911	0.02323	-0.0883	0.00958
								229	0.04567	0.02412	-0.03505	0.00938
								230	-0.13878	0.01859	-0.14452	0.00849
								231	-0.2447	0.01685	-0.28371	0.00898
								232			-0.29442	0.01086
								233	-0.43436	0.02366	-0.60489	0.01822
								234	-0.69889	0.03686	-0.93332	0.03441
								235	-1.00434	0.04935	-1.0657	0.04507
								236			-1.50477	0.03614

## Sheet: Supp Figure 11
Panel A - Intensity ratios (Ipara/Idia vs Residue Number) and Fitting to calculated ensemble of the complex																	Panel C - SAXS data and fitting for PRPF40A WW12 SF1WWbs complex
Residue Number	Spin Label in position 162					Spin Label in position 194					Spin Label in position 202						Experimental data			Averaged fitting to ensemble
	Experimental Ipara/Idia		Calculated values			Experimental Ipara/Idia		Calculated values			Experimental Ipara/Idia		Calculated values
	Value	Error	Mean	Lower value	Higher value	Value	Error	Mean	Lower value	Higher value	Value	Error	Mean	Lower value	Higher value		q (Å)	I (q)	I (q) error	I (q)
143	0.0807582	0.000167254	0.474925	0.227701	0.722149	1.07125	0.000690755	0.998579	0.996918	1	0.885357	0.000289985	0.970685	0.957762	0.983607		0.007517	0.101088	0.162879	0.101003
144	0	0	0.295487	0.0608524	0.530121	1.00595	0.000951279	0.998484	0.997038	0.99993	0.686724	0.000332308	0.950882	0.926845	0.97492		0.008339	0.130103	0.029433	0.100863
145	0	0	0.126567	0	0.264519	1.02277	0.00270035	0.998406	0.996975	0.999838	0.733258	0.000792252	0.932058	0.901597	0.962519		0.00916	0.124288	0.014755	0.100722
146	0.0911929	0.000662467	0.192836	0.00179949	0.383873	0.967268	0.00240843	0.997753	0.995595	0.999911	0.911976	0.00124401	0.892027	0.848113	0.935942		0.009981	0.116274	0.008008	0.100582
147	0.49882	0.00440652	0.485084	0.234667	0.735501	0.93495	0.00540806	0.996713	0.993249	1	0.962994	0.00315419	0.885996	0.844635	0.927358		0.010803	0.107804	0.005536	0.100353
148	0.658738	0.00460415	0.781739	0.637521	0.925958	0.873276	0.00524915	0.994725	0.988521	1	0.696736	0.00220073	0.890079	0.846029	0.934128		0.011624	0.111681	0.00543	0.100121
149	0.883774	0.00338848	0.891222	0.819306	0.963138	1.00235	0.00308683	0.99169	0.981333	1	0.942284	0.00149433	0.870308	0.809478	0.931139		0.012445	0.10656	0.004524	0.0998901
150	0.883825	0.00245129	0.955713	0.92873	0.982695	0.820226	0.00197561	0.987544	0.971461	1	0.815354	0.000988825	0.898012	0.843012	0.953012		0.013267	0.104226	0.004007	0.0996585
151	0.972065	0.0078665	0.971864	0.954675	0.989052	0.886134	0.0074049	0.980962	0.955918	1	0.895374	0.00324915	0.87055	0.791836	0.949265		0.014088	0.099339	0.003943	0.0994273
152	-0.05		0.986385	0.979301	0.993468	-0.05		0.979755	0.954955	1	-0.05		0.929761	0.886188	0.973334		0.014909	0.111575	0.003308	0.099196
153	0.986754	0.00282685	0.989457	0.983759	0.995154	0.754676	0.00198777	0.961675	0.9106	1	0.893333	0.00112304	0.904875	0.838854	0.970895		0.015731	0.103533	0.003344	0.0988869
154	0.984353	0.00214256	0.988431	0.98182	0.995041	0.632166	0.00124187	0.94445	0.863236	1	0.9895	0.000947249	0.874591	0.785102	0.96408		0.016552	0.106265	0.003238	0.0985686
155	0.991567	0.00336842	0.981072	0.96875	0.993394	0.708546	0.00221112	0.946117	0.863073	1	0.927496	0.00142031	0.754179	0.582814	0.925544		0.017373	0.10219	0.002829	0.0982503
156	0.979451	0.00532187	0.95515	0.921098	0.989203	0.826751	0.00501816	0.966845	0.916277	1	0.505805	0.00139603	0.590356	0.354118	0.826593		0.018195	0.101633	0.003222	0.0979316
157	0.949555	0.00578365	0.896579	0.814841	0.978317	0.918811	0.00681363	0.985027	0.965005	1	0.860403	0.00299927	0.618401	0.429399	0.807403		0.019016	0.103946	0.002412	0.0976133
158	0.870067	0.00473948	0.731437	0.534679	0.928196	0.938278	0.00427323	0.991514	0.981285	1	0.693586	0.0017839	0.571257	0.407044	0.73547		0.019837	0.102692	0.00275	0.097295
159	0.743649	0.00500926	0.547152	0.321329	0.772976	0.973407	0.00458988	0.995564	0.990859	1	0.918059	0.00222027	0.785469	0.708002	0.862936		0.020659	0.096308	0.002978	0.0969107
160	0.422413	0.00336758	0.223112	0.0479552	0.398269	0.99156	0.00447191	0.997423	0.995039	0.999807	0.627631	0.00100977	0.852222	0.803327	0.901116		0.02148	0.100682	0.002113	0.0965107
161	0	0	0.122101	0.0201515	0.22405	0.923647	0.00336374	0.998356	0.99694	0.999772	0.949102	0.00189795	0.9347	0.913828	0.955573		0.022301	0.099596	0.002411	0.0961107
162	-0.05		0.0202835	0.0021102	0.0384567	1.01931	0.00217731	0.998857	0.997962	0.999751	0.941082	0.0010232	0.956315	0.942367	0.970263		0.023123	0.097171	0.002405	0.0957102
163	0.0422477	0.000447983	0.00368659	0	0.0083984	0.975973	0.00230122	0.998902	0.998089	0.999716	0.892056	0.00108995	0.946166	0.92844	0.963893		0.023944	0.096824	0.002044	0.0953101
164	0.192229	0.00113317	0.0919697	0.0128307	0.171109	0.9171	0.00251181	0.998691	0.997704	0.999679	0.952617	0.00143087	0.9397	0.921905	0.957494		0.024765	0.094388	0.002416	0.0949101
165	0.329084	0.00124686	0.191464	0.0369667	0.345961	1.02083	0.00239944	0.998155	0.996691	0.99962	0.789373	0.00092131	0.888545	0.854278	0.922812		0.025587	0.093705	0.002067	0.0944559
166	0.7711	0.00992525	0.444005	0.232648	0.655361	-0.05		0.996818	0.994022	0.999614	-0.05		0.752001	0.673104	0.830898		0.026408	0.093949	0.002245	0.0939807
167	0.848007	0.00767591	0.575496	0.337912	0.813079	-0.05		0.994253	0.988407	1	0.520755	0.00387064	0.434093	0.278708	0.589477		0.027229	0.093242	0.002052	0.0935055
168	0.850129	0.0037596	0.745458	0.527572	0.963344	0.994629	0.010146	0.988998	0.976379	1	0.0383032	0.000445886	0.109484	0	0.261554		0.028051	0.093307	0.002	0.0930298
169	0.95807	0.00317289	0.72633	0.48577	0.966889	0.968636	0.0046324	0.987034	0.971178	1	0.0691823	0.000325353	0.0300314	0	0.0886343		0.028872	0.092947	0.001863	0.0925546
170	-0.05		0.690602	0.433924	0.94728	0.948148	0.00287289	0.987162	0.970383	1	-0.05		0.0454531	0	0.103614		0.029693	0.092717	0.001862	0.0920794
171	-0.05		0.462281	0.168597	0.755965	-0.05		0.993128	0.985065	1	-0.05		0.220896	0.0357712	0.406021		0.030515	0.0933	0.002012	0.0915614
172	0.608691	0.00168125	0.377775	0.0650781	0.690472	0.730278	0.00154199	0.995223	0.990095	1	0.0523703	0.000134368	0.346646	0.0898941	0.603398		0.031336	0.092661	0.00165	0.0910188
173	0.516257	0.00163868	0.347177	0.0247094	0.669645	0.983	0.00243323	0.996412	0.992674	1	0.238158	0.000359185	0.595116	0.342986	0.847246		0.032157	0.09136	0.001933	0.0904762
174	0.713768	0.00594739	0.471088	0.144806	0.79737	1.01904	0.00791094	0.995596	0.990623	1	0.643482	0.00268487	0.672298	0.485248	0.859347		0.032979	0.092967	0.001996	0.0899329
175	0.803685	0.00344498	0.667901	0.418059	0.917742	0.895981	0.00316888	0.993555	0.98569	1	0.71656	0.00160459	0.592639	0.372433	0.812844		0.0338	0.091772	0.001456	0.0893903
176	0.947345	0.00815707	0.862149	0.753113	0.971185	0.836261	0.00712295	0.991699	0.981144	1	0.772258	0.00320173	0.709743	0.534938	0.884548		0.034621	0.093028	0.001733	0.0888477
177	-0.05		0.923873	0.865172	0.982575	-0.05		0.993662	0.986491	1	-0.05		0.83746	0.714201	0.960719		0.035443	0.086376	0.001719	0.0882726
178	0.998349	0.00249158	0.957281	0.926795	0.987766	0.96189	0.002198	0.990827	0.980097	1	-0.05		0.818143	0.682582	0.953705		0.036264	0.088593	0.001544	0.0876712
179	0.964257	0.00537414	0.946825	0.90758	0.98607	0.892408	0.00427231	0.986046	0.967791	1	0.696287	0.00193966	0.642361	0.429977	0.854745		0.037085	0.08681	0.001745	0.0870698
180	0.930168	0.00649321	0.908817	0.839358	0.978276	0.852787	0.00611849	0.990424	0.979085	1	0.522077	0.00153297	0.547956	0.285265	0.810646		0.037907	0.087562	0.001637	0.0864676
181	0.915805	0.00280893	0.945165	0.906095	0.984235	0.897997	0.00232441	0.991207	0.981742	1	0.445647	0.000772946	0.632749	0.376207	0.889291		0.038728	0.088728	0.001692	0.0858661
182	0.941738	0.00585222	0.964025	0.938206	0.989844	0.978015	0.00552821	0.985189	0.968025	1	0.361445	0.00163772	0.53877	0.289676	0.787865		0.039549	0.085763	0.001625	0.0852647
183	0.933391	0.00267434	0.944852	0.900657	0.989048	0.988416	0.00246798	0.984197	0.965856	1	0.0617714	0.000191966	0.286468	0.0661558	0.50678		0.040371	0.085864	0.001751	0.0846401
184	0.871822	0.0123136	0.945085	0.901692	0.988477	-0.05		0.98869	0.97776	0.99962	-0.00330429	0.000388842	0.299767	0.069958	0.529576		0.041192	0.08334	0.001696	0.0839892
185	-0.05		0.970206	0.947718	0.992694	-0.05		0.984755	0.970817	0.998693	-0.05		0.318122	0.097823	0.53842		0.042013	0.081636	0.001451	0.0833382
186	-0.05		0.979981	0.964762	0.995201	-0.05		0.979654	0.963227	0.996081	-0.05		0.220608	0.064342	0.376874		0.042835	0.082169	0.001385	0.0826865
187	0.822956	0.00593944	0.987099	0.97763	0.996568	0.978335	0.00730574	0.964471	0.935299	0.993642	0.0016006	0.000289197	0.242833	0.103036	0.38263		0.043656	0.081559	0.001441	0.0820355
188	0.950231	0.00426185	0.988692	0.980441	0.996943	0.850106	0.00390801	0.924738	0.848195	1	0.114385	0.000785653	0.205589	0.0452924	0.365886		0.044477	0.083256	0.001611	0.0813845
189	0.860476	0.00286871	0.991168	0.985102	0.997234	0.840654	0.0021667	0.859392	0.685509	1	0.786922	0.0030897	0.38877	0.171004	0.606536		0.045299	0.079913	0.001358	0.0807183
190	0.972768	0.0053197	0.993737	0.989651	0.997822	0.624362	0.00362099	0.733714	0.482656	0.984772	0.507606	0.0012948	0.48432	0.231069	0.737571		0.04612	0.07989	0.001384	0.0800276
191	0.87867	0.00255485	0.995886	0.993415	0.998358	0.402996	0.00135956	0.543179	0.311594	0.774765	0.507123	0.00074104	0.679193	0.457468	0.900918		0.046941	0.080576	0.001476	0.0793369
192	1.00385	0.00384063	0.997593	0.996252	0.998935	0.0839133	0.0010466	0.220383	0.0639037	0.376863	0.891864	0.00169674	0.828655	0.692076	0.965234		0.047763	0.07765	0.001344	0.0786454
193	-0.05		0.998314	0.997454	0.999174	-0.0109837	0.000425784	0.0578361	0	0.130103	0.946247	0.00363382	0.900283	0.814802	0.985764		0.048584	0.079149	0.00129	0.0779547
194	-0.05		0.998814	0.998254	0.999374	0.0109136	0.000437863	0.00305955	0	0.00781243	0.935204	0.00202681	0.951282	0.912738	0.989825		0.049405	0.076549	0.001469	0.0772641
195	0.994288	0.0023091	0.998653	0.997998	0.999308	-0.0236958	0.00015669	0.0259956	0	0.0538132	0.991159	0.0010413	0.946302	0.905519	0.987086		0.050227	0.073304	0.001379	0.0765643
196	0.968829	0.00195487	0.998652	0.997988	0.999316	-0.0353633	6.15351e-05	0.048063	0	0.101636	0.989079	0.000892339	0.943167	0.902063	0.984272		0.051048	0.078939	0.001356	0.075844
197	-0.05		0.998237	0.997322	0.999152	-0.05		0.269025	0.0770765	0.460974	-0.05		0.911393	0.850999	0.971787		0.051869	0.076544	0.0014	0.0751236
198	1.00575	0.00702422	0.997276	0.995718	0.998833	0.244998	0.00246952	0.490247	0.233335	0.747158	0.797596	0.00245209	0.786562	0.64463	0.928495		0.052691	0.074628	0.001388	0.0744024
199	0.986633	0.00579381	0.996316	0.994071	0.998562	-0.05		0.725589	0.528389	0.92279	0.784685	0.00250345	0.663128	0.490437	0.835819		0.053512	0.071802	0.001263	0.073682
200	0.967582	0.00477646	0.993529	0.989125	0.997933	0.808267	0.00419473	0.860922	0.748793	0.973052	0.27815	0.00115727	0.337692	0.146639	0.528746		0.054333	0.071285	0.001262	0.0729616
201	0.971026	0.00340264	0.991464	0.985336	0.997592	0.876832	0.00297968	0.936013	0.888129	0.983898	-0.05		0.181593	0.0772677	0.285918		0.055155	0.071736	0.001369	0.0722367
202	1.02189	0.00297521	0.983685	0.970601	0.996768	0.947694	0.00232317	0.969196	0.946875	0.991517	-0.05		0.0166853	0.00256308	0.0308076		0.055976	0.072249	0.001273	0.0714967
203	1.00634	0.00254802	0.982443	0.968449	0.996437	1.02007	0.00222603	0.982027	0.970303	0.993751	-0.05		0.0631867	0.00285288	0.123521		0.056797	0.068797	0.001303	0.0707567
204	1.00715	0.00277867	0.989851	0.982576	0.997127	0.969239	0.00232676	0.981579	0.969528	0.99363	0.0857443	0.000256812	0.296131	0.184314	0.407949		0.057619	0.069614	0.001293	0.0700158
205	0.984239	0.00326139	0.991456	0.985409	0.997503	0.958233	0.00296361	0.971073	0.950703	0.991442	0.167236	0.000603173	0.246024	0.126589	0.365458		0.05844	0.068687	0.001237	0.0692758
206	0.977891	0.00282853	0.994432	0.990761	0.998104	0.876975	0.00248648	0.9487	0.908056	0.989344	0.317659	0.000590885	0.428654	0.282908	0.5744		0.059261	0.06694	0.00124	0.0685359
207	0.935634	0.00311861	0.996431	0.99424	0.998621	0.566586	0.00217746	0.87714	0.768195	0.986085	0.55233	0.00112405	0.6258	0.471157	0.780443		0.060083	0.066948	0.001334	0.067794
208	0.981559	0.00421433	0.997304	0.995735	0.998873	0.424449	0.00211295	0.795845	0.623074	0.968616	0.730923	0.00150245	0.771471	0.661314	0.881627		0.060904	0.067174	0.00114	0.0670442
209	0.794568	0.0038003	0.998332	0.997444	0.999219	0.0862608	0.000644492	0.658963	0.396219	0.921707	0.907919	0.00224763	0.902996	0.85185	0.954141		0.061725	0.064689	0.001165	0.0662945
210	0.960983	0.00530739	0.998529	0.997772	0.999286	-0.05		0.705393	0.479207	0.93158	0.89131	0.0024705	0.935802	0.906736	0.964867		0.062547	0.063849	0.001172	0.0655438
211	0.991488	0.00220175	0.998157	0.997192	0.999122	0.622784	0.00146294	0.831742	0.715567	0.947918	0.941173	0.00100434	0.930046	0.90309	0.957002		0.063368	0.063261	0.001057	0.0647941
212	-0.05		0.997501	0.996147	0.998854	-0.05		0.925426	0.874966	0.975885	-0.05		0.905229	0.874094	0.936365		0.064189	0.06548	0.001173	0.0640443
213	1.02702	0.0028448	0.997675	0.99647	0.99888	0.960015	0.00245328	0.966629	0.946264	0.986995	0.909149	0.00117562	0.941056	0.919078	0.963035		0.065011	0.06123	0.001239	0.0632936
214	1.00577	0.00267008	0.996603	0.994757	0.998448	0.967144	0.00245299	0.977429	0.96393	0.990928	0.800342	0.00112877	0.914754	0.872554	0.956955		0.065832	0.059251	0.001136	0.0625436
215	1.00947	0.00514479	0.995272	0.992544	0.998001	0.970868	0.0045656	0.969574	0.948604	0.990545	0.821384	0.00217879	0.852467	0.776632	0.928302		0.066653	0.06033	0.001123	0.0617935
216	0.952392	0.00279949	0.996362	0.99438	0.998344	0.916744	0.00256544	0.96548	0.941191	0.989768	0.874984	0.00121614	0.909692	0.8648	0.954584		0.067475	0.063019	0.001101	0.0610425
217	-0.05		0.996462	0.994597	0.998328	0.959959	0.00288825	0.979961	0.966622	0.9933	-0.05		0.938395	0.903526	0.973264		0.068296	0.056355	0.001203	0.0602924
218	0.945649	0.00299908	0.994329	0.991142	0.997516	0.965184	0.00338197	0.981691	0.96734	0.996042	0.828493	0.00123514	0.896446	0.826722	0.96617		0.069117	0.05771	0.001126	0.0595424
219	0.989571	0.00394137	0.994463	0.991385	0.997541	0.985049	0.00245509	0.973847	0.949287	0.998406	-0.05		0.898728	0.833528	0.963929		0.069939	0.058105	0.00109	0.0587914
220	0.944468	0.00238495	0.996018	0.994009	0.998027	1.02539	0.0011178	0.980762	0.964165	0.997359	0.921211	0.0011231	0.94912	0.918468	0.979771		0.07076	0.055976	0.0011	0.0580492
221	0.96938	0.00119158	0.994956	0.992403	0.997509	1.00356	0.000962891	0.986878	0.974455	0.999301	0.878772	0.000489196	0.949775	0.915228	0.984322		0.071581	0.05729	0.0011	0.0573076
222	0.962863	0.00108287	0.995444	0.993398	0.99749	1.00275	0.000959644	0.990118	0.981806	0.99843	0.845126	0.000421768	0.957159	0.918516	0.995803		0.072403	0.056932	0.001114	0.0565652
223	1.00914	0.0012376	0.995731	0.993324	0.998137	1.01587	0.000833653	0.992484	0.986557	0.998412	0.926429	0.000464703	0.974546	0.955182	0.993909		0.073224	0.055004	0.001117	0.0558236
224	1.00569	0.00104625	0.996635	0.994909	0.998362	1.00108	0.00084194	0.993894	0.988455	0.999334	0.941298	0.000403779	0.980663	0.963859	0.997467		0.074045	0.052632	0.00112	0.0550821
225	0.982821	0.000917322	0.997117	0.995688	0.998547	0.985109	0.000697465	0.995205	0.990771	0.99964	0.900423	0.000383598	0.985206	0.968896	1		0.074867	0.051618	0.001044	0.0543397
226	0.967081	0.000765572	0.997406	0.995639	0.999172	0.805901	0.000637977	0.996044	0.99214	0.999948	0.892353	0.000325255	0.989358	0.978854	0.999862		0.075688	0.052798	0.001024	0.053612
																	0.076509	0.050473	0.000979	0.0528871
																	0.077331	0.051564	0.001011	0.0521613
																	0.078152	0.051199	0.000968	0.0514364
																	0.078973	0.047913	0.001032	0.0507114
																	0.079795	0.049949	0.000935	0.0499856
																	0.080616	0.048789	0.000992	0.0492786
																	0.081437	0.047442	0.001018	0.0485774
																	0.082259	0.048164	0.000954	0.0478755
																	0.08308	0.04601	0.000953	0.0471744
																	0.083901	0.046292	0.000973	0.0464733
																	0.084723	0.046907	0.001003	0.0457713
																	0.085544	0.043853	0.000972	0.0450901
																	0.086365	0.044057	0.000943	0.044419
																	0.087187	0.042942	0.000905	0.0437471
																	0.088008	0.04256	0.000869	0.043076
																	0.088829	0.04283	0.000957	0.0424049
																	0.089651	0.041342	0.000919	0.041733
																	0.090472	0.041301	0.000915	0.0410821
																	0.091293	0.039303	0.000945	0.0404462
																	0.092115	0.041107	0.000871	0.0398096
																	0.092936	0.038195	0.000904	0.0391736
																	0.093757	0.037069	0.000887	0.0385377
																	0.094579	0.037232	0.000903	0.037901
																	0.0954	0.036862	0.000855	0.0372842
																	0.096221	0.034537	0.000848	0.0366876
																	0.097043	0.036244	0.000865	0.0360901
																	0.097864	0.034073	0.000872	0.0354935
																	0.098685	0.034363	0.000805	0.0348968
																	0.099507	0.033505	0.000817	0.0342994
																	0.100328	0.034526	0.000874	0.0337195
																	0.101149	0.03209	0.000822	0.033165
																	0.101971	0.035085	0.000843	0.0326098
																	0.102792	0.03084	0.000791	0.0320553
																	0.103613	0.031964	0.000819	0.0315008
																	0.104435	0.030462	0.000812	0.0309456
																	0.105256	0.030899	0.000774	0.0304049
																	0.106077	0.029631	0.000765	0.0298944
																	0.106899	0.028771	0.00076	0.0293834
																	0.10772	0.029394	0.000786	0.0288729
																	0.108541	0.028379	0.000793	0.0283625
																	0.109363	0.02842	0.000746	0.0278514
																	0.110184	0.026639	0.000778	0.027351
																	0.111005	0.026658	0.000768	0.0268855
																	0.111827	0.02914	0.000798	0.0264194
																	0.112648	0.025907	0.000777	0.0259539
																	0.113469	0.024353	0.000761	0.0254884
																	0.114291	0.024791	0.000782	0.0250223
																	0.115112	0.025348	0.000765	0.0245629
																	0.115933	0.024213	0.00075	0.0241422
																	0.116755	0.024209	0.000747	0.023721
																	0.117576	0.023356	0.000736	0.0233003
																	0.118397	0.022088	0.000737	0.0228797
																	0.119219	0.02257	0.00075	0.0224585
																	0.12004	0.023743	0.000713	0.0220399
																	0.120861	0.02164	0.000715	0.0216632
																	0.121683	0.021095	0.000736	0.0212859
																	0.122504	0.021673	0.000757	0.0209092
																	0.123325	0.020531	0.000733	0.0205324
																	0.124147	0.020996	0.000699	0.0201552
																	0.124968	0.020353	0.000735	0.0197784
																	0.125789	0.019459	0.000667	0.0194423
																	0.126611	0.019016	0.000698	0.0191074
																	0.127432	0.019605	0.00066	0.0187729
[truncated: 271 more rows]

[truncated: 2 more sheets: Supp Figure 22, Supp Figure 29]
